# Supplementary material for: (2E)-1-(2,6-Dichloro-3-fluoro­phen­yl)-3-(4-meth­oxy­phen­yl)prop-2-en-1-one
Source: Acta Crystallogr Sect E Struct Rep Online. 2012 Mar 24;68(Pt 4):o1163. doi: 10.1107/S1600536812011841 (PMC3344105; doi:10.1107/S1600536812011841)
Supplement: Supplementary file 1 [file e-68-o1163-sup1.cif]

##############################################################################
#                                                                            #
# This CIF contains the data in a paper accepted for publication in          #
# Acta Crystallographica Section E. It conforms to the requirements of       #
# Notes for Authors for Acta Crystallographica Section E, and has been       #
# peer reviewed under the auspices of the IUCr Commission on Journals.       #
#                                                                            #
# Full details of the Crystallographic Information File format               #
# are given in the paper "The Crystallographic Information File (CIF):       #
# a New Standard Archive File for Crystallography" by S. R. Hall, F. H.      #
# Allen and I. D. Brown [Acta Cryst. (1991), A47, 655-685].                  #
#                                                                            #
# The current version of the core CIF dictionary is obtainable from          #
# ftp://ftp.iucr.org/pub/cif_core.dic.                                       #
#                                                                            #
# Software is freely available for graphical display of the structure(s)     #
# in this CIF. For information consult the CIF software page                 #
# http://www.iucr.org/resources/cif/software.                                #
#                                                                            #
# This file may be used for bona fide research purposes within the           #
# scientific community so long as proper attribution is given to the journal # 
# article from which it was obtained.                                        #
#                                                                            #
##############################################################################
data_global
_audit_creation_method     SHELXL-97
_journal_date_recd_electronic     2012-03-12
_journal_date_accepted     2012-03-19
_journal_name_full     'Acta Crystallographica, Section E'
_journal_year     2012
_journal_volume     68
_journal_issue      4
_journal_page_first     o1163
_journal_page_last     o1163
_journal_paper_category     QO
_journal_paper_doi     10.1107/S1600536812011841
_journal_coeditor_code     BT5846
_publ_contact_author_name     'Jasinski, Jerry P.'
_publ_contact_author_address
;
Department of Chemistry
Keene State College
229 Main Street
Keene, New Hampshire 03435, USA
;
_publ_contact_author_email     jjasinski@keene.edu
_publ_contact_author_fax     ?
_publ_contact_author_phone     '603 358-2563'
_publ_section_title
;
(2<i>E</i>)-1-(2,6-Dichloro-3-fluorophenyl)-3-(4-methoxyphenyl)prop-2-en-1-one
;
loop_
    _publ_author_name
    _publ_author_address
    'Praveen, A. S.'
;
Department of Studies in Chemistry
University of Mysore
Manasagangotri, Mysore 570 006, India
;
    'Jasinski, Jerry P.'
;
Department of Chemistry
Keene State College
229 Main Street
Keene, NH 03435-2001, USA
;
    'Golen, James A.'
;
Department of Chemistry
Keene State College
229 Main Street
Keene, NH 03435-2001, USA
;
    'Yathirajan, H. S.'
;
Department of Studies in Chemistry
University of Mysore
Manasagangotri, Mysore 570 006, India
;
    'Narayana, B.'
;
Department of Studies in Chemistry
Mangalore University
Mangalagangotri, 574 199, India
;
_iucr_refine_instructions_details
;
TITL HSY1122
CELL  0.71073  11.9035  10.4472  23.7435   90.000   92.296   90.000
ZERR     8.00   0.0006   0.0005   0.0012    0.000    0.004    0.000
LATT   1
SYMM  - X, 1/2 + Y, 1/2 - Z
SFAC  C    H    O    F    CL
UNIT  128  88    16   8    16
MERG   2
ACTA    50.00
dfix 1.33 0.006 f2 c18  f2a c20
rem dfix 0.95 0.01 h2a c2 h4a c4
DFIX 1.33 0.02 F1 C2 F1A C4
rem DFIX 0.95 0.01 C18 H18A C20 H20A
free c2 f1
free c2 h2a
free c4 h4a
free c4 f1a
free c18 f2
free c18 h18a
free c20 f2a
free c20 h20a
free f1 h2a
free f1a h4a
free f2 h18a
free f2a h20a
CONF
size 0.17 0.20 0.24
rem colorless block
HTAB 3
EQIV $3 2-X, Y+.5, 0.5-Z
EQIV $4 2-X, Y-.5, 0.5-Z
eqiv $1 1-x, y-.5, 0.5-z
eqiv $2 1-x, y+.5, 0.5-z
htab c2 f1a_$1
htab c4 f1_$2
HTAB C18 F2A_$3
HTAB C20 F2_$4
HTAB C11 O3_$2
rtab bd f1 cl1
rtab bd f1a cl2
rtab bd f2 cl3
rtab bd f2a cl4
rtab bd f1 f1a_$1
rtab bd f1a f1_$2
rtab bd f2 f2a_$3
rtab bd f2a f2_$4
rtab ang c2 f1 f1a_$1
rtab ang c18 f2 f2a_$3
BOND   $H
L.S.   30
TEMP  -100.00
WGHT    0.042000    3.288700
FVAR       0.09763   0.56885   0.56058
CL1   5    0.738330    0.537844    0.118636    11.00000    0.03981    0.05991 =
         0.06932   -0.01867   -0.00886    0.00482
CL2   5    0.735889    0.866234    0.293813    11.00000    0.07074    0.07858 =
         0.06011   -0.02055    0.00703   -0.00136
CL3   5    0.759518    0.517542    0.411949    11.00000    0.06329    0.07396 =
         0.13889   -0.04541   -0.03714    0.01313
CL4   5    0.759479    0.216959    0.226979    11.00000    0.06125    0.08911 =
         0.06630    0.00008    0.01302    0.00459
F1    4    0.543005    0.434393    0.168498    10.50000    0.03441    0.03908 =
         0.10622   -0.00543   -0.00075   -0.01652
F1A   4    0.548287    0.720971    0.324595    10.50000    0.11113    0.15381 =
         0.10159    0.03455    0.04762    0.00804
F2    4    0.955100    0.634953    0.350045    10.50000    0.06052    0.03931 =
         0.12901   -0.01209   -0.02608   -0.01197
F2A   4    0.951496    0.390700    0.206133    10.50000    0.07714    0.19090 =
         0.08574    0.05593    0.01565    0.00001
O1    3    0.919724    0.728209    0.189874    11.00000    0.02860    0.04746 =
         0.06546    0.00699   -0.00176    0.00271
O2    3    0.576190    1.331674   -0.008694    11.00000    0.03578    0.05145 =
         0.06216    0.02009   -0.00045    0.00296
O3    3    0.576226    0.326645    0.335214    11.00000    0.02885    0.04864 =
         0.07640   -0.00013   -0.00273    0.01008
O4    3    1.007235   -0.284477    0.487860    11.00000    0.04179    0.04809 =
         0.06060    0.01699    0.01004    0.01364
C1    1    0.680248    0.593151    0.179754    11.00000    0.02871    0.03775 =
         0.05850    0.00573   -0.00519    0.00518
C2    1    0.587425    0.531049    0.200294    11.00000    0.03057    0.04225 =
         0.09272    0.01311   -0.00515   -0.00166
AFIX  43
H2A   2    0.555707    0.460051    0.180355    10.50000   -1.20000
AFIX   0
C3    1    0.541054    0.571412    0.249214    11.00000    0.03907    0.05637 =
         0.08870    0.03276    0.01116    0.00045
AFIX  43
H3A   2    0.477626    0.528709    0.263376    11.00000   -1.20000
AFIX   0
C4    1    0.587547    0.674054    0.277268    11.00000    0.04669    0.06981 =
         0.05539    0.02317    0.01484    0.01432
AFIX  43
H4A   2    0.556369    0.701753    0.311404    10.50000   -1.20000
AFIX   0
C5    1    0.678712    0.738086    0.257003    11.00000    0.04128    0.04725 =
         0.04675    0.00864   -0.00018    0.00650
C6    1    0.726357    0.699263    0.207244    11.00000    0.02698    0.03456 =
         0.04454    0.00773   -0.00358    0.00443
C7    1    0.824504    0.770115    0.183186    11.00000    0.03071    0.03636 =
         0.04103   -0.00165   -0.00057   -0.00062
C8    1    0.800042    0.885534    0.150589    11.00000    0.03228    0.03536 =
         0.04019    0.00123    0.00105   -0.00365
AFIX  43
H8A   2    0.861443    0.937700    0.140509    11.00000   -1.20000
AFIX   0
C9    1    0.696576    0.922531    0.133998    11.00000    0.03122    0.03363 =
         0.04239   -0.00003    0.00341   -0.00193
AFIX  43
H9A   2    0.636150    0.873327    0.147479    11.00000   -1.20000
AFIX   0
C10   1    0.666453    1.029696    0.097628    11.00000    0.02870    0.03385 =
         0.04087    0.00027    0.00130   -0.00026
C11   1    0.553408    1.053508    0.084066    11.00000    0.02800    0.04639 =
         0.06017    0.01192    0.00648   -0.00297
AFIX  43
H11A  2    0.497940    1.000210    0.099651    11.00000   -1.20000
AFIX   0
C12   1    0.519624    1.152253    0.048654    11.00000    0.02732    0.05155 =
         0.06208    0.01390    0.00193    0.00246
AFIX  43
H12A  2    0.441979    1.166314    0.040039    11.00000   -1.20000
AFIX   0
C13   1    0.599290    1.230165    0.025925    11.00000    0.03176    0.03673 =
         0.04421    0.00283   -0.00052    0.00150
C14   1    0.713007    1.207850    0.038165    11.00000    0.03084    0.03998 =
         0.04994    0.00627    0.00274   -0.00407
AFIX  43
H14A  2    0.768041    1.260694    0.021942    11.00000   -1.20000
AFIX   0
C15   1    0.745715    1.110096    0.073468    11.00000    0.02743    0.03945 =
         0.04865    0.00290   -0.00287   -0.00138
AFIX  43
H15A  2    0.823520    1.096398    0.081777    11.00000   -1.20000
AFIX   0
C16   1    0.463680    1.348220   -0.029465    11.00000    0.04210    0.05905 =
         0.07848    0.01696   -0.01088    0.00675
AFIX 137
H16A  2    0.459556    1.422106   -0.054894    11.00000   -1.50000
H16B  2    0.414822    1.362773    0.002166    11.00000   -1.50000
H16C  2    0.438963    1.271207   -0.050013    11.00000   -1.50000
AFIX   0
C17   1    0.812400    0.477230    0.346983    11.00000    0.04121    0.04004 =
         0.10195    0.00705   -0.02274    0.00765
C18   1    0.902545    0.543939    0.324953    11.00000    0.04821    0.04994 =
         0.17777    0.04728   -0.05165   -0.01620
AFIX  43
H18A  2    0.932678    0.615026    0.345425    10.50000   -1.20000
AFIX   0
C19   1    0.948788    0.511694    0.275729    11.00000    0.04145    0.10278 =
         0.16562    0.09809   -0.02207   -0.01667
AFIX  43
H19A  2    1.011284    0.556249    0.261606    11.00000   -1.20000
AFIX   0
C20   1    0.901333    0.414548    0.248806    11.00000    0.03716    0.09915 =
         0.12143    0.07337   -0.00675   -0.00108
AFIX  43
H20A  2    0.931898    0.391406    0.213884    10.50000   -1.20000
AFIX   0
C21   1    0.813069    0.343863    0.265803    11.00000    0.03151    0.05926 =
         0.07754    0.02891   -0.00203    0.00485
C22   1    0.766915    0.374840    0.317179    11.00000    0.02867    0.03532 =
         0.07458    0.01567   -0.00878    0.00525
C23   1    0.674451    0.294880    0.341629    11.00000    0.03027    0.03634 =
         0.05490   -0.00428   -0.00106    0.00470
C24   1    0.710278    0.181550    0.373195    11.00000    0.03090    0.03751 =
         0.05184    0.00270    0.00523    0.00170
AFIX  43
H24A  2    0.654616    0.131020    0.390217    11.00000   -1.20000
AFIX   0
C25   1    0.817422    0.145295    0.379356    11.00000    0.03173    0.03235 =
         0.04400   -0.00125    0.00198    0.00103
AFIX  43
H25A  2    0.870869    0.197859    0.361744    11.00000   -1.20000
AFIX   0
C26   1    0.861989    0.034530    0.409932    11.00000    0.02863    0.03124 =
         0.03844   -0.00468   -0.00132    0.00084
C27   1    0.969061   -0.009444    0.397978    11.00000    0.02903    0.03880 =
         0.04255    0.00306    0.00540    0.00203
AFIX  43
H27A  2    1.011675    0.035251    0.371294    11.00000   -1.20000
AFIX   0
C28   1    1.014063   -0.116145    0.424055    11.00000    0.02873    0.04723 =
         0.04985    0.00366    0.00690    0.00809
AFIX  43
H28A  2    1.086389   -0.145775    0.414633    11.00000   -1.20000
AFIX   0
C29   1    0.954452   -0.180352    0.463891    11.00000    0.03259    0.03280 =
         0.04124    0.00139   -0.00087    0.00463
C30   1    0.849054   -0.137107    0.477557    11.00000    0.03614    0.04183 =
         0.04395    0.00468    0.00940    0.00210
AFIX  43
H30A  2    0.808278   -0.180118    0.505470    11.00000   -1.20000
AFIX   0
C31   1    0.803465   -0.031157    0.450427    11.00000    0.02979    0.04022 =
         0.04958    0.00146    0.00965    0.00567
AFIX  43
H31A  2    0.730679   -0.002562    0.459604    11.00000   -1.20000
AFIX   0
C32   1    0.957173   -0.342455    0.534781    11.00000    0.05071    0.04821 =
         0.05355    0.01618    0.00398    0.00365
AFIX 137
H32A  2    1.005569   -0.411779    0.549370    11.00000   -1.50000
H32B  2    0.883482   -0.377278    0.522997    11.00000   -1.50000
H32C  2    0.947917   -0.278323    0.564357    11.00000   -1.50000
HKLF    4issues/2012/04/00
REM  HSY1122
REM R1 =  0.0611 for   5165 Fo > 4sig(Fo)  and  0.0865 for all   7015 data
REM    401 parameters refined using      4 restraints
END
WGHT      0.0422      3.2855
REM Highest difference peak  0.673,  deepest hole -0.571,  1-sigma level  0.052
Q1    1   0.9155  0.4016  0.2316  11.00000  0.05    0.67
Q2    1   0.8011  0.2689  0.2407  11.00000  0.05    0.47
Q3    1   0.7350  0.5228  0.4344  11.00000  0.05    0.40
Q4    1   0.8900  0.5854  0.3492  11.00000  0.05    0.35
Q5    1   0.9404  0.6350  0.3315  11.00000  0.05    0.33
Q6    1   0.7883  0.5404  0.3990  11.00000  0.05    0.32
Q7    1   0.7463  0.5441  0.3900  11.00000  0.05    0.32
Q8    1   0.5697  0.4170  0.1492  11.00000  0.05    0.26
Q9    1   0.9540  0.5046  0.2644  11.00000  0.05    0.26
Q10   1   0.5269  0.4761  0.1646  11.00000  0.05    0.25
Q11   1   0.5600  0.4399  0.1991  11.00000  0.05    0.24
Q12   1   0.5950  0.5277  0.2367  11.00000  0.05    0.24
Q13   1   0.7241  0.3464  0.3356  11.00000  0.05    0.23
Q14   1   0.9096  0.5619  0.2978  11.00000  0.05    0.21
Q15   1   0.8031  0.8204  0.1592  11.00000  0.05    0.21
Q16   1   0.8027  0.4116  0.3376  11.00000  0.05    0.21
Q17   1   0.7928  0.4958  0.3613  11.00000  0.05    0.20
Q18   1   0.7003  1.0650  0.0786  11.00000  0.05    0.20
Q19   1   0.6917  0.6847  0.1762  11.00000  0.05    0.20
Q20   1   0.7285  1.1289  0.0386  11.00000  0.05    0.20
;
data_I
_chemical_name_systematic
;
(2<i>E</i>)-1-(2,6-Dichloro-3-fluorophenyl)-3-(4-methoxyphenyl)prop-2-en-1-one
;
_chemical_name_common     ?
_chemical_formula_moiety     'C16 H11 Cl2 F O2'
_chemical_formula_sum     'C16 H11 Cl2 F O2'
_chemical_formula_iupac     'C16 H11 Cl2 F O2'
_chemical_formula_weight     325.15
_chemical_melting_point     ?
_symmetry_cell_setting     monoclinic
_symmetry_space_group_name_H-M     'P 21/c'
_symmetry_space_group_name_Hall     '-P 2ybc'
loop_
    _symmetry_equiv_pos_as_xyz
    'x, y, z'
    '-x, y+1/2, -z+1/2'
    '-x, -y, -z'
    'x, -y-1/2, z-1/2'
_cell_length_a     11.9035(6)
_cell_length_b     10.4472(5)
_cell_length_c     23.7435(12)
_cell_angle_alpha     90.00
_cell_angle_beta     92.296(4)
_cell_angle_gamma     90.00
_cell_volume     2950.3(3)
_cell_formula_units_Z     8
_cell_measurement_reflns_used     3879
_cell_measurement_theta_min     3.07
_cell_measurement_theta_max     30.02
_cell_measurement_temperature     173(2)
_exptl_crystal_description     block
_exptl_crystal_colour     colorless
_exptl_crystal_size_max     0.24
_exptl_crystal_size_mid     0.20
_exptl_crystal_size_min     0.17
_exptl_crystal_density_diffrn     1.464
_exptl_crystal_density_meas     ?
_exptl_crystal_density_method     'not measured'
_exptl_crystal_F_000     1328
_exptl_absorpt_coefficient_mu     0.451
_exptl_absorpt_correction_type     multi-scan
_exptl_absorpt_process_details
;
(<i>CrysAlisRED</i>; Oxford Diffraction, 2010)
;
_exptl_absorpt_correction_T_min     0.8995
_exptl_absorpt_correction_T_max     0.9273
_exptl_special_details     ?
_diffrn_ambient_temperature     173(2)
_diffrn_radiation_type     MoK\a
_diffrn_radiation_wavelength     0.71073
_diffrn_radiation_source     'Enhance (Mo) X-ray Source'
_diffrn_radiation_monochromator     'graphite'
_diffrn_measurement_device_type     'Oxford Diffraction Xcalibur Eos Gemini'
_diffrn_measurement_method     '\w scans'
_diffrn_detector_area_resol_mean     16.1500
_diffrn_reflns_number     15257
_diffrn_reflns_av_R_equivalents     0.0232
_diffrn_reflns_av_sigmaI/netI     0.0308
_diffrn_reflns_theta_min     3.07
_diffrn_reflns_theta_max     27.87
_diffrn_reflns_theta_full     25.00
_diffrn_measured_fraction_theta_max     0.999
_diffrn_measured_fraction_theta_full     0.998
_diffrn_reflns_limit_h_min     -10
_diffrn_reflns_limit_h_max     15
_diffrn_reflns_limit_k_min     -13
_diffrn_reflns_limit_k_max     10
_diffrn_reflns_limit_l_min     -30
_diffrn_reflns_limit_l_max     31
_diffrn_standards_number     ?
_diffrn_standards_interval_count     ?
_diffrn_standards_interval_time     ?
_diffrn_standards_decay_%     ?
_refine_special_details
;
Refinement of <i>F</i>^2^ against ALL reflections. The weighted <i>R</i>-factor
<i>wR</i> and goodness of fit <i>S</i> are based on <i>F</i>^2^, conventional
<i>R</i>-factors <i>R</i> are based on <i>F</i>, with <i>F</i> set to zero for
negative <i>F</i>^2^. The threshold expression of <i>F</i>^2^ >
\s(<i>F</i>^2^) is used only for calculating <i>R</i>-factors(gt) <i>etc</i>.
and is not relevant to the choice of reflections for refinement.
<i>R</i>-factors based on <i>F</i>^2^ are statistically about twice as large
as those based on <i>F</i>, and <i>R</i>- factors based on ALL data will be
even larger.
;
_reflns_number_total     7015
_reflns_number_gt     5165
_reflns_threshold_expression     I>2\s(I)
_refine_ls_structure_factor_coef     Fsqd
_refine_ls_matrix_type     full
_refine_ls_R_factor_all     0.0865
_refine_ls_R_factor_gt     0.0611
_refine_ls_wR_factor_gt     0.1303
_refine_ls_wR_factor_ref     0.1453
_refine_ls_goodness_of_fit_ref     1.055
_refine_ls_restrained_S_all     1.085
_refine_ls_number_reflns     7015
_refine_ls_number_parameters     401
_refine_ls_number_restraints     4
_refine_ls_hydrogen_treatment     constr
_refine_ls_weighting_scheme     calc
_refine_ls_weighting_details
         'calc w=1/[\s^2^(Fo^2^)+(0.0420P)^2^+3.2887P] where P=(Fo^2^+2Fc^2^)/3'
_atom_sites_solution_hydrogens     geom
_atom_sites_solution_primary     direct
_atom_sites_solution_secondary     difmap
_refine_ls_shift/su_max     0.000
_refine_ls_shift/su_mean     0.000
_refine_diff_density_max     0.673
_refine_diff_density_min     -0.571
_refine_ls_extinction_method     none
_refine_ls_extinction_coef     ?
loop_
    _atom_type_symbol
    _atom_type_description
    _atom_type_scat_dispersion_real
    _atom_type_scat_dispersion_imag
    _atom_type_scat_source
    'C' 'C' 0.0033 0.0016
                         'International Tables Vol C Tables 4.2.6.8 and 6.1.1.4'
    'H' 'H' 0.0000 0.0000
                         'International Tables Vol C Tables 4.2.6.8 and 6.1.1.4'
    'O' 'O' 0.0106 0.0060
                         'International Tables Vol C Tables 4.2.6.8 and 6.1.1.4'
    'F' 'F' 0.0171 0.0103
                         'International Tables Vol C Tables 4.2.6.8 and 6.1.1.4'
    'Cl' 'Cl' 0.1484 0.1585
                         'International Tables Vol C Tables 4.2.6.8 and 6.1.1.4'
_computing_data_collection     '<i>CrysAlis PRO</i> (Oxford Diffraction, 2010)'
_computing_cell_refinement     '<i>CrysAlis PRO</i> (Oxford Diffraction, 2010)'
_computing_data_reduction     '<i>CrysAlis RED</i> (Oxford Diffraction, 2010)'
_computing_structure_solution     '<i>SHELXS97</i> (Sheldrick, 2008)'
_computing_structure_refinement     '<i>SHELXL97</i> (Sheldrick, 2008)'
_computing_molecular_graphics     '<i>SHELXTL</i> (Sheldrick, 2008)'
_computing_publication_material     '<i>SHELXTL</i> (Sheldrick, 2008)'
loop_
    _atom_site_type_symbol
    _atom_site_label
    _atom_site_fract_x
    _atom_site_fract_y
    _atom_site_fract_z
    _atom_site_U_iso_or_equiv
    _atom_site_adp_type
    _atom_site_calc_flag
    _atom_site_refinement_flags
    _atom_site_occupancy
    _atom_site_symmetry_multiplicity
    _atom_site_disorder_assembly
    _atom_site_disorder_group
    Cl Cl1 0.73833(6) 0.53784(8) 0.11864(4) 0.0566(2) Uani d . 1 1 . .
    Cl Cl2 0.73589(8) 0.86623(10) 0.29381(4) 0.0697(3) Uani d . 1 1 . .
    Cl Cl3 0.75952(8) 0.51754(10) 0.41195(6) 0.0931(4) Uani d . 1 1 . .
    Cl Cl4 0.75948(8) 0.21696(11) 0.22698(4) 0.0719(3) Uani d . 1 1 . .
    F F1 0.5430(3) 0.4344(3) 0.16850(18) 0.0600(10) Uani d PD 0.50 1 . .
    F F1A 0.5483(5) 0.7210(7) 0.3246(2) 0.121(2) Uani d PD 0.50 1 . .
    F F2 0.9551(3) 0.6350(3) 0.3500(2) 0.0771(13) Uani d PD 0.50 1 . .
    F F2A 0.9515(4) 0.3907(7) 0.2061(2) 0.118(2) Uani d PD 0.50 1 . .
    O O1 0.91972(15) 0.72821(19) 0.18987(9) 0.0473(5) Uani d . 1 1 . .
    O O2 0.57619(15) 1.3317(2) -0.00869(9) 0.0499(5) Uani d . 1 1 . .
    O O3 0.57623(15) 0.3266(2) 0.33521(10) 0.0514(5) Uani d . 1 1 . .
    O O4 1.00724(16) -0.28448(19) 0.48786(9) 0.0499(5) Uani d . 1 1 . .
    C C1 0.6802(2) 0.5932(3) 0.17975(13) 0.0418(6) Uani d . 1 1 . .
    C C2 0.5874(2) 0.5310(3) 0.20029(16) 0.0554(8) Uani d D 1 1 . .
    H H2A 0.5557 0.4601 0.1804 0.066 Uiso calc PR 0.50 1 . .
    C C3 0.5411(3) 0.5714(3) 0.24921(17) 0.0611(9) Uani d . 1 1 . .
    H H3A 0.4776 0.5287 0.2634 0.073 Uiso calc R 1 1 . .
    C C4 0.5875(3) 0.6741(4) 0.27727(14) 0.0570(9) Uani d D 1 1 . .
    H H4A 0.5564 0.7018 0.3114 0.068 Uiso calc PR 0.50 1 . .
    C C5 0.6787(2) 0.7381(3) 0.25700(12) 0.0451(7) Uani d . 1 1 . .
    C C6 0.7264(2) 0.6993(2) 0.20724(11) 0.0355(5) Uani d . 1 1 . .
    C C7 0.8245(2) 0.7701(2) 0.18319(11) 0.0361(6) Uani d . 1 1 . .
    C C8 0.8000(2) 0.8855(2) 0.15059(11) 0.0360(5) Uani d . 1 1 . .
    H H8A 0.8614 0.9377 0.1405 0.043 Uiso calc R 1 1 . .
    C C9 0.6966(2) 0.9225(2) 0.13400(11) 0.0357(6) Uani d . 1 1 . .
    H H9A 0.6362 0.8733 0.1475 0.043 Uiso calc R 1 1 . .
    C C10 0.6665(2) 1.0297(2) 0.09763(11) 0.0345(5) Uani d . 1 1 . .
    C C11 0.5534(2) 1.0535(3) 0.08407(13) 0.0447(7) Uani d . 1 1 . .
    H H11A 0.4979 1.0002 0.0997 0.054 Uiso calc R 1 1 . .
    C C12 0.5196(2) 1.1523(3) 0.04865(13) 0.0470(7) Uani d . 1 1 . .
    H H12A 0.4420 1.1663 0.0400 0.056 Uiso calc R 1 1 . .
    C C13 0.5993(2) 1.2302(3) 0.02593(12) 0.0376(6) Uani d . 1 1 . .
    C C14 0.7130(2) 1.2079(3) 0.03816(12) 0.0402(6) Uani d . 1 1 . .
    H H14A 0.7680 1.2607 0.0219 0.048 Uiso calc R 1 1 . .
    C C15 0.7457(2) 1.1101(3) 0.07347(12) 0.0386(6) Uani d . 1 1 . .
    H H15A 0.8235 1.0964 0.0818 0.046 Uiso calc R 1 1 . .
    C C16 0.4637(3) 1.3482(3) -0.02947(16) 0.0602(9) Uani d . 1 1 . .
    H H16A 0.4596 1.4221 -0.0549 0.090 Uiso calc R 1 1 . .
    H H16B 0.4148 1.3628 0.0022 0.090 Uiso calc R 1 1 . .
    H H16C 0.4390 1.2712 -0.0500 0.090 Uiso calc R 1 1 . .
    C C17 0.8124(3) 0.4772(3) 0.34698(17) 0.0618(9) Uani d . 1 1 . .
    C C18 0.9025(3) 0.5439(3) 0.3250(3) 0.0935(18) Uani d D 1 1 . .
    H H18A 0.9327 0.6150 0.3454 0.112 Uiso calc PR 0.50 1 . .
    C C19 0.9488(3) 0.5117(5) 0.2757(3) 0.104(2) Uani d . 1 1 . .
    H H19A 1.0113 0.5562 0.2616 0.125 Uiso calc R 1 1 . .
    C C20 0.9013(3) 0.4145(4) 0.2488(2) 0.0862(15) Uani d D 1 1 . .
    H H20A 0.9319 0.3914 0.2139 0.103 Uiso calc PR 0.50 1 . .
    C C21 0.8131(2) 0.3439(3) 0.26580(15) 0.0562(9) Uani d . 1 1 . .
    C C22 0.7669(2) 0.3748(3) 0.31718(14) 0.0465(7) Uani d . 1 1 . .
    C C23 0.6745(2) 0.2949(3) 0.34163(12) 0.0406(6) Uani d . 1 1 . .
    C C24 0.7103(2) 0.1816(3) 0.37319(12) 0.0400(6) Uani d . 1 1 . .
    H H24A 0.6546 0.1310 0.3902 0.048 Uiso calc R 1 1 . .
    C C25 0.8174(2) 0.1453(2) 0.37936(11) 0.0360(6) Uani d . 1 1 . .
    H H25A 0.8709 0.1979 0.3617 0.043 Uiso calc R 1 1 . .
    C C26 0.86199(19) 0.0345(2) 0.40993(11) 0.0328(5) Uani d . 1 1 . .
    C C27 0.9691(2) -0.0094(3) 0.39798(11) 0.0367(6) Uani d . 1 1 . .
    H H27A 1.0117 0.0353 0.3713 0.044 Uiso calc R 1 1 . .
    C C28 1.0141(2) -0.1161(3) 0.42405(12) 0.0418(6) Uani d . 1 1 . .
    H H28A 1.0864 -0.1458 0.4146 0.050 Uiso calc R 1 1 . .
    C C29 0.9545(2) -0.1804(2) 0.46389(11) 0.0356(5) Uani d . 1 1 . .
    C C30 0.8491(2) -0.1371(3) 0.47756(12) 0.0404(6) Uani d . 1 1 . .
    H H30A 0.8083 -0.1801 0.5055 0.049 Uiso calc R 1 1 . .
    C C31 0.8035(2) -0.0312(3) 0.45043(12) 0.0396(6) Uani d . 1 1 . .
    H H31A 0.7307 -0.0026 0.4596 0.048 Uiso calc R 1 1 . .
    C C32 0.9572(3) -0.3425(3) 0.53478(13) 0.0508(7) Uani d . 1 1 . .
    H H32A 1.0056 -0.4118 0.5494 0.076 Uiso calc R 1 1 . .
    H H32B 0.8835 -0.3773 0.5230 0.076 Uiso calc R 1 1 . .
    H H32C 0.9479 -0.2783 0.5644 0.076 Uiso calc R 1 1 . .
loop_
    _atom_site_aniso_label
    _atom_site_aniso_U_11
    _atom_site_aniso_U_22
    _atom_site_aniso_U_33
    _atom_site_aniso_U_12
    _atom_site_aniso_U_13
    _atom_site_aniso_U_23
    Cl1 0.0398(4) 0.0599(5) 0.0693(5) 0.0048(3) -0.0089(3) -0.0187(4)
    Cl2 0.0707(6) 0.0786(6) 0.0601(5) -0.0014(5) 0.0070(4) -0.0206(5)
    Cl3 0.0633(6) 0.0740(6) 0.1389(10) 0.0131(5) -0.0371(6) -0.0454(7)
    Cl4 0.0612(5) 0.0891(7) 0.0663(6) 0.0046(5) 0.0130(4) 0.0001(5)
    F1 0.0344(17) 0.0391(17) 0.106(3) -0.0165(14) -0.0007(17) -0.0054(19)
    F1A 0.111(4) 0.154(6) 0.102(4) 0.008(4) 0.048(3) 0.035(4)
    F2 0.061(2) 0.0393(19) 0.129(4) -0.0120(18) -0.026(2) -0.012(2)
    F2A 0.077(3) 0.191(7) 0.086(4) 0.000(4) 0.016(3) 0.056(4)
    O1 0.0286(9) 0.0475(11) 0.0655(13) 0.0027(8) -0.0018(8) 0.0070(10)
    O2 0.0358(10) 0.0515(12) 0.0622(13) 0.0030(9) -0.0004(9) 0.0201(10)
    O3 0.0288(9) 0.0486(11) 0.0764(15) 0.0101(9) -0.0027(9) -0.0001(11)
    O4 0.0418(10) 0.0481(11) 0.0606(13) 0.0136(9) 0.0100(9) 0.0170(10)
    C1 0.0287(12) 0.0377(14) 0.0585(18) 0.0052(11) -0.0052(11) 0.0057(13)
    C2 0.0306(14) 0.0423(16) 0.093(3) -0.0017(12) -0.0051(15) 0.0131(17)
    C3 0.0391(16) 0.056(2) 0.089(3) 0.0004(15) 0.0112(16) 0.0328(19)
    C4 0.0467(17) 0.070(2) 0.0554(19) 0.0143(16) 0.0148(14) 0.0232(17)
    C5 0.0413(15) 0.0473(16) 0.0468(16) 0.0065(13) -0.0002(12) 0.0086(13)
    C6 0.0270(12) 0.0346(13) 0.0445(14) 0.0044(10) -0.0036(10) 0.0077(11)
    C7 0.0307(12) 0.0364(13) 0.0410(14) -0.0006(10) -0.0006(10) -0.0016(11)
    C8 0.0323(12) 0.0354(13) 0.0402(14) -0.0037(10) 0.0011(10) 0.0012(11)
    C9 0.0312(12) 0.0336(13) 0.0424(14) -0.0019(10) 0.0034(10) 0.0000(11)
    C10 0.0287(11) 0.0339(13) 0.0409(14) -0.0003(10) 0.0013(10) 0.0003(11)
    C11 0.0280(12) 0.0464(15) 0.0602(18) -0.0030(11) 0.0065(12) 0.0119(14)
    C12 0.0273(12) 0.0516(17) 0.0621(19) 0.0025(12) 0.0019(12) 0.0139(15)
    C13 0.0318(12) 0.0367(13) 0.0442(15) 0.0015(11) -0.0005(10) 0.0028(12)
    C14 0.0308(12) 0.0400(14) 0.0499(16) -0.0041(11) 0.0027(11) 0.0063(12)
    C15 0.0274(12) 0.0395(14) 0.0486(15) -0.0014(11) -0.0029(10) 0.0029(12)
    C16 0.0421(16) 0.059(2) 0.078(2) 0.0068(15) -0.0109(15) 0.0170(18)
    C17 0.0412(16) 0.0400(16) 0.102(3) 0.0077(13) -0.0227(17) 0.0070(17)
    C18 0.048(2) 0.050(2) 0.178(5) -0.0162(18) -0.052(3) 0.047(3)
    C19 0.041(2) 0.103(4) 0.166(5) -0.017(2) -0.022(3) 0.098(4)
    C20 0.0372(18) 0.099(3) 0.121(4) -0.001(2) -0.007(2) 0.073(3)
    C21 0.0315(14) 0.0593(19) 0.078(2) 0.0049(13) -0.0020(14) 0.0289(18)
    C22 0.0287(13) 0.0353(14) 0.075(2) 0.0052(11) -0.0088(13) 0.0157(14)
    C23 0.0303(13) 0.0363(14) 0.0549(17) 0.0047(11) -0.0011(11) -0.0043(13)
    C24 0.0309(12) 0.0375(13) 0.0518(16) 0.0017(11) 0.0052(11) 0.0027(12)
    C25 0.0317(12) 0.0324(12) 0.0440(15) 0.0010(10) 0.0020(10) -0.0013(11)
    C26 0.0286(11) 0.0312(12) 0.0384(14) 0.0008(10) -0.0013(10) -0.0047(11)
    C27 0.0290(12) 0.0388(13) 0.0425(14) 0.0020(10) 0.0054(10) 0.0031(12)
    C28 0.0287(12) 0.0472(15) 0.0498(16) 0.0081(11) 0.0069(11) 0.0037(13)
    C29 0.0326(12) 0.0328(12) 0.0412(14) 0.0046(10) -0.0009(10) 0.0014(11)
    C30 0.0361(13) 0.0418(14) 0.0439(15) 0.0021(12) 0.0094(11) 0.0047(12)
    C31 0.0298(12) 0.0402(14) 0.0496(16) 0.0057(11) 0.0096(11) 0.0015(12)
    C32 0.0507(17) 0.0482(17) 0.0536(18) 0.0037(14) 0.0040(14) 0.0162(14)
_geom_special_details
;
All e.s.d.'s (except the e.s.d. in the dihedral angle between two l.s. planes)
are estimated using the full covariance matrix. The cell e.s.d.'s are taken
into account individually in the estimation of e.s.d.'s in distances, angles
and torsion angles; correlations between e.s.d.'s in cell parameters are only
used when they are defined by crystal symmetry. An approximate (isotropic)
treatment of cell e.s.d.'s is used for estimating e.s.d.'s involving l.s.
planes.
;
loop_
    _geom_bond_atom_site_label_1
    _geom_bond_atom_site_label_2
    _geom_bond_site_symmetry_2
    _geom_bond_distance
    _geom_bond_publ_flag
    Cl1 C1 . 1.732(3) ?
    Cl2 C5 . 1.724(3) ?
    Cl3 C17 . 1.741(4) ?
    Cl4 C21 . 1.723(4) ?
    O1 C7 . 1.220(3) ?
    O2 C13 . 1.363(3) ?
    O2 C16 . 1.419(3) ?
    O3 C23 . 1.219(3) ?
    O4 C29 . 1.369(3) ?
    O4 C32 . 1.420(3) ?
    C1 C2 . 1.387(4) ?
    C1 C6 . 1.388(4) ?
    C2 C3 . 1.372(5) ?
    C2 H2A . 0.9500 ?
    C3 C4 . 1.368(5) ?
    C3 H3A . 0.9500 ?
    C4 C5 . 1.378(4) ?
    C4 H4A . 0.9500 ?
    C5 C6 . 1.391(4) ?
    C6 C7 . 1.514(3) ?
    C7 C8 . 1.456(4) ?
    C8 C9 . 1.335(3) ?
    C8 H8A . 0.9500 ?
    C9 C10 . 1.450(4) ?
    C9 H9A . 0.9500 ?
    C10 C11 . 1.393(3) ?
    C10 C15 . 1.403(3) ?
    C11 C12 . 1.381(4) ?
    C11 H11A . 0.9500 ?
    C12 C13 . 1.376(4) ?
    C12 H12A . 0.9500 ?
    C13 C14 . 1.393(3) ?
    C14 C15 . 1.368(4) ?
    C14 H14A . 0.9500 ?
    C15 H15A . 0.9500 ?
    C16 H16A . 0.9800 ?
    C16 H16B . 0.9800 ?
    C16 H16C . 0.9800 ?
    C17 C22 . 1.381(4) ?
    C17 C18 . 1.398(6) ?
    C18 C19 . 1.354(7) ?
    C18 H18A . 0.9500 ?
    C19 C20 . 1.315(7) ?
    C19 H19A . 0.9500 ?
    C20 C21 . 1.359(5) ?
    C20 H20A . 0.9500 ?
    C21 C22 . 1.396(5) ?
    C22 C23 . 1.516(4) ?
    C23 C24 . 1.456(4) ?
    C24 C25 . 1.333(3) ?
    C24 H24A . 0.9500 ?
    C25 C26 . 1.455(3) ?
    C25 H25A . 0.9500 ?
    C26 C31 . 1.391(4) ?
    C26 C27 . 1.395(3) ?
    C27 C28 . 1.373(4) ?
    C27 H27A . 0.9500 ?
    C28 C29 . 1.379(4) ?
    C28 H28A . 0.9500 ?
    C29 C30 . 1.384(3) ?
    C30 C31 . 1.381(4) ?
    C30 H30A . 0.9500 ?
    C31 H31A . 0.9500 ?
    C32 H32A . 0.9800 ?
    C32 H32B . 0.9800 ?
    C32 H32C . 0.9800 ?
loop_
    _geom_angle_atom_site_label_1
    _geom_angle_atom_site_label_2
    _geom_angle_atom_site_label_3
    _geom_angle_site_symmetry_1
    _geom_angle_site_symmetry_3
    _geom_angle
    _geom_angle_publ_flag
    C13 O2 C16 . . 118.0(2) ?
    C29 O4 C32 . . 117.7(2) ?
    C2 C1 C6 . . 120.9(3) ?
    C2 C1 Cl1 . . 119.3(2) ?
    C6 C1 Cl1 . . 119.8(2) ?
    C3 C2 C1 . . 120.5(3) ?
    C3 C2 H2A . . 119.8 ?
    C1 C2 H2A . . 119.8 ?
    C4 C3 C2 . . 119.0(3) ?
    C4 C3 H3A . . 120.5 ?
    C2 C3 H3A . . 120.5 ?
    C3 C4 C5 . . 121.3(3) ?
    C3 C4 H4A . . 119.3 ?
    C5 C4 H4A . . 119.3 ?
    C4 C5 C6 . . 120.6(3) ?
    C4 C5 Cl2 . . 120.0(3) ?
    C6 C5 Cl2 . . 119.4(2) ?
    C1 C6 C5 . . 117.7(2) ?
    C1 C6 C7 . . 120.6(2) ?
    C5 C6 C7 . . 121.7(2) ?
    O1 C7 C8 . . 122.1(2) ?
    O1 C7 C6 . . 120.2(2) ?
    C8 C7 C6 . . 117.7(2) ?
    C9 C8 C7 . . 124.0(2) ?
    C9 C8 H8A . . 118.0 ?
    C7 C8 H8A . . 118.0 ?
    C8 C9 C10 . . 127.0(2) ?
    C8 C9 H9A . . 116.5 ?
    C10 C9 H9A . . 116.5 ?
    C11 C10 C15 . . 117.2(2) ?
    C11 C10 C9 . . 119.3(2) ?
    C15 C10 C9 . . 123.5(2) ?
    C12 C11 C10 . . 122.0(2) ?
    C12 C11 H11A . . 119.0 ?
    C10 C11 H11A . . 119.0 ?
    C13 C12 C11 . . 119.5(2) ?
    C13 C12 H12A . . 120.3 ?
    C11 C12 H12A . . 120.3 ?
    O2 C13 C12 . . 124.8(2) ?
    O2 C13 C14 . . 115.3(2) ?
    C12 C13 C14 . . 119.9(2) ?
    C15 C14 C13 . . 120.2(2) ?
    C15 C14 H14A . . 119.9 ?
    C13 C14 H14A . . 119.9 ?
    C14 C15 C10 . . 121.2(2) ?
    C14 C15 H15A . . 119.4 ?
    C10 C15 H15A . . 119.4 ?
    O2 C16 H16A . . 109.5 ?
    O2 C16 H16B . . 109.5 ?
    H16A C16 H16B . . 109.5 ?
    O2 C16 H16C . . 109.5 ?
    H16A C16 H16C . . 109.5 ?
    H16B C16 H16C . . 109.5 ?
    C22 C17 C18 . . 119.0(4) ?
    C22 C17 Cl3 . . 119.5(3) ?
    C18 C17 Cl3 . . 121.4(3) ?
    C19 C18 C17 . . 122.9(4) ?
    C19 C18 H18A . . 118.5 ?
    C17 C18 H18A . . 118.5 ?
    C20 C19 C18 . . 115.5(4) ?
    C20 C19 H19A . . 122.3 ?
    C18 C19 H19A . . 122.3 ?
    C19 C20 C21 . . 126.7(5) ?
    C19 C20 H20A . . 116.7 ?
    C21 C20 H20A . . 116.7 ?
    C20 C21 C22 . . 118.0(4) ?
    C20 C21 Cl4 . . 122.2(3) ?
    C22 C21 Cl4 . . 119.7(2) ?
    C17 C22 C21 . . 117.9(3) ?
    C17 C22 C23 . . 120.4(3) ?
    C21 C22 C23 . . 121.6(3) ?
    O3 C23 C24 . . 123.1(3) ?
    O3 C23 C22 . . 120.6(2) ?
    C24 C23 C22 . . 116.3(2) ?
    C25 C24 C23 . . 123.2(3) ?
    C25 C24 H24A . . 118.4 ?
    C23 C24 H24A . . 118.4 ?
    C24 C25 C26 . . 127.5(2) ?
    C24 C25 H25A . . 116.2 ?
    C26 C25 H25A . . 116.2 ?
    C31 C26 C27 . . 117.7(2) ?
    C31 C26 C25 . . 123.7(2) ?
    C27 C26 C25 . . 118.6(2) ?
    C28 C27 C26 . . 121.2(2) ?
    C28 C27 H27A . . 119.4 ?
    C26 C27 H27A . . 119.4 ?
    C27 C28 C29 . . 120.1(2) ?
    C27 C28 H28A . . 119.9 ?
    C29 C28 H28A . . 119.9 ?
    O4 C29 C28 . . 115.6(2) ?
    O4 C29 C30 . . 124.6(2) ?
    C28 C29 C30 . . 119.9(2) ?
    C31 C30 C29 . . 119.7(2) ?
    C31 C30 H30A . . 120.2 ?
    C29 C30 H30A . . 120.2 ?
    C30 C31 C26 . . 121.3(2) ?
    C30 C31 H31A . . 119.3 ?
    C26 C31 H31A . . 119.3 ?
    O4 C32 H32A . . 109.5 ?
    O4 C32 H32B . . 109.5 ?
    H32A C32 H32B . . 109.5 ?
    O4 C32 H32C . . 109.5 ?
    H32A C32 H32C . . 109.5 ?
    H32B C32 H32C . . 109.5 ?
loop_
    _geom_torsion_atom_site_label_1
    _geom_torsion_atom_site_label_2
    _geom_torsion_atom_site_label_3
    _geom_torsion_atom_site_label_4
    _geom_torsion_site_symmetry_1
    _geom_torsion_site_symmetry_2
    _geom_torsion_site_symmetry_3
    _geom_torsion_site_symmetry_4
    _geom_torsion
    _geom_torsion_publ_flag
    C6 C1 C2 C3 . . . . -1.8(4) ?
    Cl1 C1 C2 C3 . . . . 178.8(2) ?
    C1 C2 C3 C4 . . . . 0.2(5) ?
    C2 C3 C4 C5 . . . . 0.8(5) ?
    C3 C4 C5 C6 . . . . -0.3(4) ?
    C3 C4 C5 Cl2 . . . . -179.4(2) ?
    C2 C1 C6 C5 . . . . 2.2(4) ?
    Cl1 C1 C6 C5 . . . . -178.3(2) ?
    C2 C1 C6 C7 . . . . -177.3(2) ?
    Cl1 C1 C6 C7 . . . . 2.2(3) ?
    C4 C5 C6 C1 . . . . -1.2(4) ?
    Cl2 C5 C6 C1 . . . . 177.96(19) ?
    C4 C5 C6 C7 . . . . 178.3(3) ?
    Cl2 C5 C6 C7 . . . . -2.5(3) ?
    C1 C6 C7 O1 . . . . -79.7(3) ?
    C5 C6 C7 O1 . . . . 100.9(3) ?
    C1 C6 C7 C8 . . . . 98.1(3) ?
    C5 C6 C7 C8 . . . . -81.3(3) ?
    O1 C7 C8 C9 . . . . 167.9(3) ?
    C6 C7 C8 C9 . . . . -9.8(4) ?
    C7 C8 C9 C10 . . . . -174.4(2) ?
    C8 C9 C10 C11 . . . . 179.2(3) ?
    C8 C9 C10 C15 . . . . 1.2(4) ?
    C15 C10 C11 C12 . . . . -0.4(4) ?
    C9 C10 C11 C12 . . . . -178.5(3) ?
    C10 C11 C12 C13 . . . . -0.1(5) ?
    C16 O2 C13 C12 . . . . -9.4(4) ?
    C16 O2 C13 C14 . . . . 170.9(3) ?
    C11 C12 C13 O2 . . . . -178.8(3) ?
    C11 C12 C13 C14 . . . . 0.9(5) ?
    O2 C13 C14 C15 . . . . 178.6(3) ?
    C12 C13 C14 C15 . . . . -1.1(4) ?
    C13 C14 C15 C10 . . . . 0.6(4) ?
    C11 C10 C15 C14 . . . . 0.1(4) ?
    C9 C10 C15 C14 . . . . 178.2(3) ?
    C22 C17 C18 C19 . . . . -0.9(5) ?
    Cl3 C17 C18 C19 . . . . 177.1(3) ?
    C17 C18 C19 C20 . . . . 1.7(6) ?
    C18 C19 C20 C21 . . . . -1.0(6) ?
    C19 C20 C21 C22 . . . . -0.5(5) ?
    C19 C20 C21 Cl4 . . . . -179.1(3) ?
    C18 C17 C22 C21 . . . . -0.7(4) ?
    Cl3 C17 C22 C21 . . . . -178.7(2) ?
    C18 C17 C22 C23 . . . . 175.9(3) ?
    Cl3 C17 C22 C23 . . . . -2.2(4) ?
    C20 C21 C22 C17 . . . . 1.3(4) ?
    Cl4 C21 C22 C17 . . . . 180.0(2) ?
    C20 C21 C22 C23 . . . . -175.1(3) ?
    Cl4 C21 C22 C23 . . . . 3.5(4) ?
    C17 C22 C23 O3 . . . . 86.1(4) ?
    C21 C22 C23 O3 . . . . -97.5(3) ?
    C17 C22 C23 C24 . . . . -93.0(3) ?
    C21 C22 C23 C24 . . . . 83.4(3) ?
    O3 C23 C24 C25 . . . . 178.7(3) ?
    C22 C23 C24 C25 . . . . -2.2(4) ?
    C23 C24 C25 C26 . . . . 179.9(3) ?
    C24 C25 C26 C31 . . . . -18.7(4) ?
    C24 C25 C26 C27 . . . . 160.9(3) ?
    C31 C26 C27 C28 . . . . 1.8(4) ?
    C25 C26 C27 C28 . . . . -177.7(2) ?
    C26 C27 C28 C29 . . . . -1.6(4) ?
    C32 O4 C29 C28 . . . . 170.9(3) ?
    C32 O4 C29 C30 . . . . -8.3(4) ?
    C27 C28 C29 O4 . . . . -179.2(2) ?
    C27 C28 C29 C30 . . . . 0.0(4) ?
    O4 C29 C30 C31 . . . . -179.7(3) ?
    C28 C29 C30 C31 . . . . 1.2(4) ?
    C29 C30 C31 C26 . . . . -0.8(4) ?
    C27 C26 C31 C30 . . . . -0.6(4) ?
    C25 C26 C31 C30 . . . . 178.9(3) ?
loop_
    _geom_hbond_atom_site_label_D
    _geom_hbond_atom_site_label_H
    _geom_hbond_atom_site_label_A
    _geom_hbond_site_symmetry_A
    _geom_hbond_distance_DH
    _geom_hbond_distance_HA
    _geom_hbond_distance_DA
    _geom_hbond_angle_DHA
    C2 H2A F1A 2_645 0.95 2.79 3.657(7) 152.5
    C4 H4A F1 2_655 0.95 2.75 3.410(5) 127.0
    C11 H11A O3 2_655 0.95 2.56 3.451(3) 155.7
