# Supplementary material for: (2E)-1-(2,6-Dichloro-3-fluoro­phen­yl)-3-(4-meth­oxy­phen­yl)prop-2-en-1-one
Source: Acta Crystallogr Sect E Struct Rep Online. 2012 Mar 24;68(Pt 4):o1163. doi: 10.1107/S1600536812011841 (PMC3344105; doi:10.1107/S1600536812011841)
Supplement: Supplementary file 2 [file e-68-o1163-Isup2.hkl]

# 
# h,k,l, Fc-squared, Fo-squared, sigma(Fo-squared) and status flag 
# 
data_I
_shelx_title ' HSY1122' 
_shelx_refln_list_code          4 
_shelx_F_calc_maximum      322.04 
_exptl_crystal_F_000      1328.00 
_reflns_d_resolution_high  0.7602 
 
loop_ 
 _symmetry_equiv_pos_as_xyz 
 'x, y, z' 
 '-x, y+1/2, -z+1/2' 
 '-x, -y, -z' 
 'x, -y-1/2, z-1/2' 
 
_cell_length_a    11.9035 
_cell_length_b    10.4472 
_cell_length_c    23.7435 
_cell_angle_alpha  90.000 
_cell_angle_beta   92.296 
_cell_angle_gamma  90.000 
 
_shelx_F_squared_multiplier     1.000 
 
loop_ 
 _refln_index_h 
 _refln_index_k 
 _refln_index_l 
 _refln_F_squared_calc 
 _refln_F_squared_meas 
 _refln_F_squared_sigma 
 _refln_observed_status 
   2   0   0    21318.20    21354.98     73.38 o 
   3   0   0      197.89      182.95      3.94 o 
   4   0   0    56996.52    56356.91    166.82 o 
   5   0   0      774.62      729.98     10.35 o 
   6   0   0    13755.35    13642.88     85.44 o 
   7   0   0     3648.61     3755.32     27.52 o 
   8   0   0      222.69      300.85      8.23 o 
   9   0   0        0.11       -3.81     10.48 o 
  10   0   0     1098.71     1060.88     41.93 o 
  11   0   0       44.39       52.42     10.48 o 
  12   0   0     1069.51     1097.57     47.17 o 
  13   0   0      248.68      228.53     24.11 o 
  14   0   0      661.94      758.97     44.03 o 
  15   0   0      132.71      121.60     19.92 o 
   2   1   0     2871.51     3282.05     14.15 o 
   3   1   0     1459.61     1450.59     11.80 o 
   4   1   0     5172.27     5881.38     39.22 o 
   5   1   0        0.08        6.02      1.60 o 
   6   1   0      178.18      148.10      3.95 o 
   7   1   0      708.55      762.82      9.64 o 
   8   1   0       49.01       61.08      3.27 o 
   9   1   0        5.96        9.97      2.15 o 
  10   1   0     1073.15     1008.65     23.18 o 
  11   1   0       19.23       24.33      6.78 o 
  12   1   0        0.15       -2.10     14.15 o 
  13   1   0       67.08       70.37     10.73 o 
  14   1   0       59.41       61.67     18.87 o 
  15   1   0       31.29       51.90     10.73 o 
   0   2   0        0.88       11.58      2.62 o 
   1   2   0     1102.31      862.48     22.01 o 
   2   2   0     1374.01     1259.23     15.18 o 
   3   2   0     1926.97     2167.12     35.89 o 
   4   2   0      666.15      660.71     11.11 o 
   5   2   0      269.87      287.28      8.00 o 
   6   2   0       29.59        9.36      3.18 o 
   7   2   0      214.27      214.11      5.78 o 
   8   2   0      561.79      584.66      9.23 o 
   9   2   0       99.90       88.30      5.81 o 
  10   2   0      687.66      666.01     19.16 o 
  11   2   0       19.99       21.03      6.27 o 
  12   2   0      102.95       71.85      9.99 o 
  13   2   0      118.92      114.88     14.15 o 
  14   2   0      150.81      173.48     15.92 o 
  15   2   0       35.05       43.47      9.99 o 
   1   3   0    10377.47    10335.25     44.33 o 
   2   3   0     3203.09     2996.18     42.98 o 
   3   3   0    11507.66    11312.68     41.91 o 
   4   3   0      197.80      253.00      7.21 o 
   5   3   0     1920.45     1807.76     25.37 o 
   6   3   0        8.74       10.48      2.97 o 
   7   3   0     1685.01     1647.95     22.55 o 
   8   3   0      506.15      492.19     11.80 o 
   9   3   0      169.17      157.81      8.18 o 
  10   3   0      137.11      142.64      9.80 o 
  11   3   0       19.12        4.89      6.26 o 
  12   3   0       73.62       65.58     23.59 o 
  13   3   0        3.87       13.84      8.39 o 
  14   3   0       43.49       63.46     10.73 o 
  15   3   0        1.12       14.23      9.43 o 
   0   4   0     1120.89      971.33     13.33 o 
   1   4   0      179.48      159.11      4.15 o 
   2   4   0     1570.56     1606.18     21.63 o 
   3   4   0      518.97      629.54     17.18 o 
   4   4   0       27.69       22.24      2.78 o 
   5   4   0        6.87        3.03      2.69 o 
   6   4   0      484.65      439.78     14.44 o 
   7   4   0      205.97      209.06     10.30 o 
   8   4   0      196.40      193.15      8.95 o 
   9   4   0       67.14       76.02      6.60 o 
  10   4   0       26.49       26.63      4.77 o 
  11   4   0       31.55       38.43     11.01 o 
  12   4   0      174.81      189.74     22.01 o 
  13   4   0        9.54      -11.53     11.53 o 
  14   4   0       18.17        6.29     11.53 o 
   1   5   0     1810.38     1693.85     16.85 o 
   2   5   0        1.23        5.24      2.70 o 
   3   5   0      425.33      462.42     11.05 o 
   4   5   0      140.56      127.90      7.66 o 
   5   5   0      164.61      134.32      6.66 o 
   6   5   0        0.25        3.39      3.19 o 
   7   5   0      176.92      186.71     14.68 o 
   8   5   0       45.20       50.86      7.34 o 
   9   5   0      930.60      838.98     23.15 o 
  10   5   0       91.10       86.93      7.35 o 
  11   5   0       26.74       32.50      8.05 o 
  12   5   0       62.56       75.28     19.92 o 
  13   5   0      276.00      317.64     30.40 o 
  14   5   0        5.20       14.68     13.63 o 
   0   6   0     3444.61     3241.35     35.64 o 
   1   6   0        7.26        0.82      2.42 o 
   2   6   0        0.17        3.35      2.87 o 
   3   6   0      111.95      122.75      6.32 o 
   4   6   0      583.36      553.49     13.65 o 
   5   6   0      942.08      897.27     17.75 o 
   6   6   0      365.79      389.06     12.90 o 
   7   6   0      159.72      152.19      8.22 o 
   8   6   0        1.39        5.40      4.78 o 
   9   6   0      630.41      539.12     20.13 o 
  10   6   0      142.86      169.54     10.49 o 
  11   6   0       58.87       68.48     10.30 o 
  12   6   0        1.11       60.03     13.10 o 
  13   6   0      604.30      621.64     40.88 o 
  14   6   0       16.89       22.01     13.63 o 
   1   7   0       25.98       33.00      2.90 o 
   2   7   0      355.27      339.72     10.78 o 
   3   7   0      558.96      593.80     14.65 o 
   4   7   0      130.15      134.97      7.82 o 
   5   7   0     2657.99     2605.67     32.38 o 
   6   7   0     1017.01     1028.76     21.17 o 
   7   7   0     1879.75     1921.17     29.43 o 
   8   7   0       94.19      100.03      9.99 o 
   9   7   0      886.83      861.90     26.99 o 
  10   7   0        2.62       21.63      6.78 o 
  11   7   0        0.67        2.47      6.27 o 
  12   7   0       12.80       56.78     11.12 o 
  13   7   0      115.16      142.57     22.01 o 
   0   8   0      196.47      219.50      9.04 o 
   1   8   0     1343.42     1434.25     36.28 o 
   2   8   0      617.08      617.05     15.24 o 
   3   8   0       16.66       32.54      4.40 o 
   4   8   0      220.59      232.36      9.12 o 
   5   8   0      408.53      418.99     14.26 o 
   6   8   0       54.47       58.81      6.24 o 
   7   8   0      439.19      449.92     15.32 o 
   8   8   0      235.88      232.95     14.83 o 
   9   8   0       72.36       71.91      9.55 o 
  10   8   0        9.28       10.61      6.81 o 
  11   8   0       17.73       12.97      7.01 o 
  12   8   0      112.29       76.53     16.77 o 
   1   9   0      794.96      830.40     25.94 o 
   2   9   0        5.13        7.83      4.58 o 
   3   9   0      194.33      207.71      9.87 o 
   4   9   0       61.69       64.49     12.58 o 
   5   9   0     1079.20     1163.83     21.59 o 
   6   9   0       19.36       19.40      4.26 o 
   7   9   0      324.60      391.56     13.03 o 
   8   9   0       46.88       33.48      5.83 o 
   9   9   0       29.00       48.22     11.53 o 
  10   9   0        9.74        7.83      6.27 o 
  11   9   0       75.73       82.82     16.77 o 
   0  10   0      156.03      133.13     16.77 o 
   1  10   0       74.36       78.19      9.64 o 
   2  10   0      112.35       97.50     10.38 o 
   3  10   0      677.76      695.98     25.57 o 
   4  10   0      120.84      118.51     11.47 o 
   5  10   0        7.95       -3.05      4.77 o 
   6  10   0        5.89        9.98      4.94 o 
   7  10   0        4.34       -5.16      5.16 o 
   8  10   0       19.66        6.44      5.47 o 
   9  10   0        8.10        0.70      6.55 o 
  10  10   0       20.26       13.34     14.68 o 
   1  11   0        1.45       -5.77      6.67 o 
   2  11   0        1.45       -2.10      5.93 o 
   3  11   0        1.08        7.86      6.67 o 
   4  11   0      303.56      292.54     18.49 o 
   5  11   0      131.50      115.66     12.60 o 
   6  11   0       31.90       39.95      8.50 o 
   7  11   0       59.43       58.22      9.99 o 
   8  11   0        9.60       22.16      7.55 o 
   9  11   0       27.83       37.74     14.68 o 
   0  12   0      308.68      262.08     26.21 o 
   1  12   0       70.47       46.37      9.55 o 
   2  12   0      372.51      402.25     25.16 o 
   3  12   0        3.30        6.81      6.81 o 
   4  12   0       99.20      100.54     12.96 o 
   5  12   0        0.08       -9.96      9.96 o 
   6  12   0       15.22       33.07      9.55 o 
   7  12   0        0.34       15.90      8.80 o 
   1  13   0        9.72       14.15      7.41 o 
   2  13   0        9.36       23.15     11.53 o 
   3  13   0       10.95       25.24      9.55 o 
   4  13   0        6.33        4.41      7.01 o 
   5  13   0       23.21       18.35      8.90 o 
 -15   1   1      150.46      140.95     15.18 o 
 -14   1   1       20.50       26.21      8.15 o 
 -13   1   1      591.43      538.89     25.17 o 
 -12   1   1       34.93       28.93      7.30 o 
 -11   1   1      505.31      526.41     17.91 o 
 -10   1   1       23.33       17.37      4.89 o 
  -9   1   1      355.62      317.77      8.48 o 
  -8   1   1      237.54      240.10      9.84 o 
  -7   1   1     2938.75     2979.24     25.79 o 
  -6   1   1        7.58       27.66      1.94 o 
  -5   1   1     4822.95     4997.12     20.43 o 
  -4   1   1       34.19       39.14      1.64 o 
  -3   1   1     6435.71     6712.26     38.75 o 
  -2   1   1      385.46      430.25      3.99 o 
   2   1   1     1035.39     1019.97      8.44 o 
   3   1   1     5309.02     5488.09     34.20 o 
   4   1   1      509.47      595.65      8.85 o 
   5   1   1     5582.52     5955.56     24.99 o 
   6   1   1      262.20      287.96      6.00 o 
   7   1   1      774.43      792.32     10.34 o 
   8   1   1      100.96      121.51      4.38 o 
   9   1   1      835.80      835.05     12.46 o 
  10   1   1        0.03        0.00      5.19 o 
  11   1   1        1.88        6.78      8.39 o 
  12   1   1       25.86       32.21      8.91 o 
  13   1   1        8.14       14.52      7.30 o 
  14   1   1        1.33        2.87      7.01 o 
  15   1   1       35.88       41.78     10.73 o 
 -15   2   1        4.11        7.34     14.68 o 
 -14   2   1      111.42      115.56     19.92 o 
 -13   2   1      234.79      247.84     17.41 o 
 -12   2   1        0.66        2.21     12.06 o 
 -11   2   1      314.39      309.47     14.09 o 
 -10   2   1      656.53      716.89     24.50 o 
  -9   2   1      612.48      635.94     12.77 o 
  -8   2   1        5.15       12.02      1.83 o 
  -7   2   1      109.83       55.02      3.62 o 
  -6   2   1     1352.13     1310.46     15.74 o 
  -5   2   1        0.17       -1.52      3.10 o 
  -4   2   1      240.99      275.44      5.42 o 
  -3   2   1     1703.08     1502.86     10.04 o 
  -2   2   1       95.78       87.33      3.05 o 
  -1   2   1       22.27        8.04      1.82 o 
   0   2   1        4.51        7.34      3.14 o 
   1   2   1    11559.94    10050.28    288.28 o 
   2   2   1     3906.09     4107.43     27.79 o 
   3   2   1     3010.31     3521.08     35.29 o 
   4   2   1       77.97       72.03      4.15 o 
   5   2   1     2284.41     2449.27     20.91 o 
   6   2   1      655.93      735.66     12.25 o 
   7   2   1      196.26      180.77      5.45 o 
   8   2   1      188.80      191.12      7.62 o 
   9   2   1      603.16      556.66     10.08 o 
  10   2   1       30.17       39.68      8.39 o 
  11   2   1       49.26       35.77      8.15 o 
  12   2   1       86.17       86.87     11.12 o 
  13   2   1       13.70        1.57      6.67 o 
  14   2   1       26.03       40.15     10.48 o 
  15   2   1       49.08       12.28     13.10 o 
 -15   3   1      211.59      241.19     19.97 o 
 -14   3   1       12.32       15.15      8.05 o 
 -13   3   1      230.31      264.82     18.53 o 
 -12   3   1       48.93       67.62      9.64 o 
 -11   3   1       32.24       40.28      7.41 o 
 -10   3   1     1364.53     1302.01     27.03 o 
  -9   3   1     1650.25     1651.31     22.15 o 
  -8   3   1       72.48       71.82      5.00 o 
  -7   3   1     2597.24     2553.77     25.03 o 
  -6   3   1      174.55      147.97      6.78 o 
  -5   3   1     2167.84     2089.90     27.16 o 
  -4   3   1      426.67      498.82      9.80 o 
  -3   3   1    18868.15    18738.57     49.21 o 
  -2   3   1       43.19       19.40      3.58 o 
  -1   3   1     4549.76     4270.69     28.65 o 
   0   3   1       51.15       45.45      1.84 o 
   1   3   1    10797.60    10832.00     34.87 o 
   2   3   1     3413.58     3627.43     29.10 o 
   3   3   1     7356.29     7013.35     43.73 o 
   4   3   1      400.90      360.25      8.66 o 
   5   3   1     3450.45     3211.96     33.88 o 
   6   3   1       68.11       86.49      6.27 o 
   7   3   1     1337.04     1246.40     17.80 o 
   8   3   1      458.84      431.12     11.50 o 
   9   3   1      245.45      250.27      7.45 o 
  10   3   1      265.56      273.41     10.07 o 
  11   3   1       54.47       47.20      8.90 o 
  12   3   1        0.17      -12.06     12.06 o 
  13   3   1       14.41        9.43     10.48 o 
  14   3   1       20.52        1.57      7.41 o 
  15   3   1        0.55       -8.80      8.80 o 
 -14   4   1      161.55      163.54     23.06 o 
 -13   4   1       30.57       58.70     15.72 o 
 -12   4   1      887.75      765.26     28.88 o 
 -11   4   1      282.07      232.42     16.26 o 
 -10   4   1      386.73      351.58     18.89 o 
  -9   4   1        4.01        5.89      4.29 o 
  -8   4   1       27.01       23.89      3.80 o 
  -7   4   1       62.47       78.26      6.78 o 
  -6   4   1      111.84      158.00      9.24 o 
  -5   4   1      150.25      170.51      6.60 o 
  -4   4   1      882.63     1004.60     15.30 o 
  -3   4   1      153.79      170.31      4.43 o 
  -2   4   1      179.42      198.62      7.76 o 
  -1   4   1      183.48      154.51      4.09 o 
   0   4   1       30.58       26.82      2.05 o 
   1   4   1      421.27      360.54      9.30 o 
   2   4   1      508.33      547.77     35.64 o 
   3   4   1      244.91      269.27      7.94 o 
   4   4   1        5.22        4.92      4.28 o 
   5   4   1       20.36       29.75      3.39 o 
   6   4   1        9.65        8.91      3.71 o 
   7   4   1      139.49      128.24      8.50 o 
   8   4   1       79.24       79.70      6.47 o 
   9   4   1      227.76      186.81      9.53 o 
  10   4   1      153.24      132.97      9.03 o 
  11   4   1       66.18       56.61     12.58 o 
  12   4   1       39.42       48.22     14.68 o 
  13   4   1      110.73      110.07     17.82 o 
  14   4   1        0.03       -8.39     11.53 o 
 -14   5   1      222.69      228.53     28.30 o 
 -13   5   1      112.05      123.01     14.44 o 
 -12   5   1      467.05      525.74     24.82 o 
 -11   5   1       86.78       77.49      9.99 o 
 -10   5   1      102.72      105.78     11.88 o 
  -9   5   1        2.26       -4.78      4.78 o 
  -8   5   1      579.47      524.87     18.35 o 
  -7   5   1       99.87       98.67     16.25 o 
  -6   5   1       52.80       70.26      6.43 o 
  -5   5   1      451.35      404.09     11.05 o 
  -4   5   1       33.67       17.49      2.08 o 
  -3   5   1       54.84       39.58      2.38 o 
  -2   5   1      426.63      409.06     10.33 o 
  -1   5   1      424.69      356.27     11.09 o 
   0   5   1      493.27      457.08      8.05 o 
   1   5   1     1677.27     1699.53     37.50 o 
   2   5   1      619.00      685.20     15.36 o 
   3   5   1      605.79      685.17     16.41 o 
   4   5   1      221.05      245.11      8.43 o 
   5   5   1        4.30       19.39      4.00 o 
   6   5   1      520.36      575.82     14.90 o 
   7   5   1      355.99      335.99     14.77 o 
   8   5   1        2.38       10.09     12.06 o 
   9   5   1     1092.58     1074.43     23.13 o 
  10   5   1      308.62      251.88     11.79 o 
  11   5   1       76.82       79.26     10.73 o 
  12   5   1       41.84       41.93     12.58 o 
  13   5   1      120.77      147.81     22.01 o 
  14   5   1      159.65      189.74     25.16 o 
 -14   6   1       16.60       15.72     12.58 o 
 -13   6   1        8.70       38.90     10.30 o 
 -12   6   1      983.55     1056.70     56.61 o 
 -11   6   1       86.83      109.84     12.60 o 
 -10   6   1      171.72      182.60     11.41 o 
  -9   6   1      207.40      189.80     12.34 o 
  -8   6   1     2352.22     2401.58     40.27 o 
  -7   6   1      617.80      611.33     15.85 o 
  -6   6   1     1891.09     1905.77     26.58 o 
  -5   6   1       13.26       -2.31      4.75 o 
  -4   6   1     4782.73     4665.87     39.22 o 
  -3   6   1      162.00      156.57     10.37 o 
  -2   6   1     5672.44     5811.92     41.48 o 
  -1   6   1      645.18      572.34     23.59 o 
   0   6   1    12144.35    12195.74     44.23 o 
   1   6   1      358.59      363.58      8.12 o 
   2   6   1     2042.10     1998.73     27.44 o 
   3   6   1        8.75        6.21      2.78 o 
   4   6   1      900.28      874.71     17.05 o 
   5   6   1      797.12      759.15     16.72 o 
   6   6   1     7607.31     7718.26     54.01 o 
   7   6   1       48.80       27.16      5.52 o 
   8   6   1      493.87      548.91     19.97 o 
   9   6   1      196.29      192.55     12.83 o 
  10   6   1      113.79      152.26     10.17 o 
  11   6   1        0.77        2.59      7.01 o 
  12   6   1       76.14      101.69     18.87 o 
  13   6   1        6.36       80.72     18.87 o 
  14   6   1      163.60      165.63     24.11 o 
 -13   7   1       39.16       48.22     16.77 o 
 -12   7   1       45.36       61.62     10.73 o 
 -11   7   1       82.49      103.01     19.92 o 
 -10   7   1        6.52        0.00      8.39 o 
  -9   7   1        1.81       -4.78      4.78 o 
  -8   7   1      176.78      184.55     12.60 o 
  -7   7   1     1434.47     1541.13     26.71 o 
  -6   7   1       40.99       27.61      6.26 o 
  -5   7   1       61.91       54.12      5.63 o 
  -4   7   1      147.22      130.20      6.78 o 
  -3   7   1      723.84      761.60     14.49 o 
  -2   7   1       16.34       28.97      4.15 o 
  -1   7   1       13.59       15.02      3.62 o 
   0   7   1      692.70      736.51     11.59 o 
   1   7   1        1.55        3.14      1.99 o 
   2   7   1      380.92      377.54      9.38 o 
   3   7   1       43.77       46.33      5.24 o 
   4   7   1      720.76      673.98     15.99 o 
   5   7   1      247.04      278.88     11.02 o 
   6   7   1     1868.87     1817.28     27.98 o 
   7   7   1      417.56      426.41     14.50 o 
   8   7   1        9.96       18.97      7.86 o 
   9   7   1        0.50       29.76      8.91 o 
  10   7   1      414.70      398.30     16.41 o 
  11   7   1       20.29       20.97     11.53 o 
  12   7   1       97.16       80.72     18.87 o 
  13   7   1        0.00       22.01     13.63 o 
 -12   8   1       80.76       94.36     16.77 o 
 -11   8   1        3.91       -0.82      6.55 o 
 -10   8   1       79.90       68.14     14.68 o 
  -9   8   1       10.53       13.63     11.53 o 
  -8   8   1       15.84       17.40      5.23 o 
  -7   8   1      388.04      354.96     13.51 o 
  -6   8   1        8.26       -0.73      3.46 o 
  -5   8   1        9.12       18.85      5.18 o 
  -4   8   1      385.33      419.41     15.05 o 
  -3   8   1       68.60       60.67      5.69 o 
  -2   8   1        2.63        8.47      4.18 o 
  -1   8   1        7.81       -2.67      2.67 o 
   0   8   1       19.88       24.88      2.70 o 
   1   8   1        1.40        9.43      2.23 o 
   2   8   1       83.22       89.20      5.79 o 
   3   8   1       36.42       27.28      3.88 o 
   4   8   1        0.47        7.41      4.46 o 
   5   8   1        5.37       -1.83      4.02 o 
   6   8   1       56.68       57.21      6.17 o 
   7   8   1       69.34       90.19      7.82 o 
   8   8   1       22.26       19.47      5.03 o 
   9   8   1       20.76       16.31      6.55 o 
  10   8   1       81.46       84.19     10.38 o 
  11   8   1       12.99        8.39      9.43 o 
  12   8   1       50.35       36.69     12.58 o 
 -11   9   1        2.74       19.92     10.48 o 
 -10   9   1        0.43       -2.98     13.10 o 
  -9   9   1       47.67       42.88      8.15 o 
  -8   9   1        8.52       -5.07      5.07 o 
  -7   9   1      230.28      252.65     12.10 o 
  -6   9   1      136.32      117.87      8.43 o 
  -5   9   1        5.56        8.90      5.56 o 
  -4   9   1     1485.87     1476.55     26.79 o 
  -3   9   1       22.05       16.38      5.79 o 
  -2   9   1      502.41      496.49     14.75 o 
  -1   9   1      251.90      229.43     14.44 o 
   0   9   1      836.31      875.74     26.69 o 
   1   9   1       48.44       55.03      8.50 o 
   2   9   1      578.27      613.10     14.10 o 
   3   9   1       74.92       84.26      7.06 o 
   4   9   1      124.30      104.33      9.83 o 
   5   9   1      407.48      384.92     12.79 o 
   6   9   1       66.57       79.97      7.39 o 
   7   9   1       17.78       14.75      5.16 o 
   8   9   1      104.03      132.67     12.06 o 
   9   9   1        4.48        0.68      6.27 o 
  10   9   1       30.17       53.46     12.58 o 
  11   9   1        0.37       -7.34     10.48 o 
 -10  10   1       46.09       53.32      9.55 o 
  -9  10   1        8.81        6.81      6.67 o 
  -8  10   1       75.53       76.07      7.61 o 
  -7  10   1        9.98        6.43      4.41 o 
  -6  10   1      477.64      481.77     17.26 o 
  -5  10   1       20.89       13.99      4.44 o 
  -4  10   1        3.32       11.92     14.15 o 
  -3  10   1        9.03       -7.76      7.76 o 
  -2  10   1       93.87      107.81     25.68 o 
  -1  10   1      276.11      269.96     16.31 o 
   0  10   1      186.95      183.63     15.20 o 
   1  10   1      262.92      295.76     16.67 o 
   2  10   1      293.51      244.27     15.57 o 
   3  10   1      150.45      176.73     13.70 o 
   4  10   1       36.39       18.87      9.43 o 
   5  10   1      104.80      106.83     11.47 o 
   6  10   1       70.81       71.00      7.48 o 
   7  10   1        4.80        1.04      4.22 o 
   8  10   1       33.00       10.20      5.37 o 
   9  10   1       62.39       28.93      7.30 o 
  10  10   1        3.62       -5.24      9.43 o 
  -9  11   1        5.50       10.48     10.48 o 
  -8  11   1      100.57      122.33     12.83 o 
  -7  11   1       28.53       36.30      8.50 o 
  -6  11   1       21.51       35.71     14.15 o 
  -5  11   1       82.33       75.23     10.73 o 
  -4  11   1      135.33      106.72     12.54 o 
  -3  11   1      257.15      237.70     17.05 o 
  -2  11   1      344.02      326.95     18.89 o 
  -1  11   1       29.24       25.16      8.15 o 
   0  11   1        4.27        4.72      5.93 o 
   1  11   1       28.72       22.79      7.01 o 
   2  11   1      164.09      154.17     13.70 o 
   3  11   1       78.22       93.20     11.47 o 
   4  11   1      198.55      191.63     15.72 o 
   5  11   1        4.57        8.94      7.01 o 
   6  11   1        0.86        1.60     13.10 o 
   7  11   1        0.15        6.87      6.55 o 
   8  11   1       20.66        3.56      7.30 o 
   9  11   1        0.68       -6.29     10.48 o 
  -7  12   1      232.00      231.47     18.49 o 
  -6  12   1        5.64       13.72      8.31 o 
  -5  12   1       46.63       37.24      9.07 o 
  -4  12   1       64.83       75.37     11.47 o 
  -3  12   1        4.73        4.72      6.67 o 
  -2  12   1       64.10       97.18     15.72 o 
  -1  12   1       11.24       13.28      6.55 o 
   0  12   1        8.05        7.23      7.34 o 
   1  12   1       58.22       56.10      9.24 o 
   2  12   1      167.97      232.88     17.74 o 
   3  12   1       47.02       60.51     10.30 o 
   4  12   1        8.07        3.44      8.91 o 
   5  12   1       11.63        3.39      6.27 o 
   6  12   1       53.56       72.67     11.86 o 
   7  12   1        0.51       20.46      9.24 o 
  -5  13   1       15.26       15.13      8.50 o 
  -4  13   1        5.43        1.21      7.01 o 
  -3  13   1       64.38       72.65     11.79 o 
  -2  13   1        0.80       -2.26      7.01 o 
  -1  13   1        3.38       -7.30      7.30 o 
   0  13   1       37.35       21.22      7.76 o 
   1  13   1       40.54       50.46      9.99 o 
   2  13   1        0.02       11.53     11.01 o 
   3  13   1        7.47       10.33      7.76 o 
   4  13   1        4.97       21.18      9.07 o 
   5  13   1        7.36       16.11      8.05 o 
 -15   0   2       17.67       23.06     13.63 o 
 -14   0   2      220.08      225.39     25.16 o 
 -13   0   2       88.44       95.40     16.77 o 
 -12   0   2      501.90      431.90     30.40 o 
 -11   0   2       20.10       15.26     13.63 o 
 -10   0   2     1059.52      985.86     27.40 o 
  -9   0   2      103.32       86.63      8.91 o 
  -8   0   2     1122.10     1303.32     27.79 o 
  -7   0   2     1110.74     1139.09     23.69 o 
  -6   0   2    13065.27    13779.66     75.17 o 
  -5   0   2     1243.83     1288.62     21.12 o 
  -4   0   2     1887.68     1620.56     38.79 o 
  -3   0   2      305.38      287.37      8.15 o 
  -2   0   2    48449.12    49518.75    841.79 o 
   2   0   2     3078.15     2728.99     19.10 o 
   3   0   2        2.18       19.41      2.22 o 
   4   0   2     2198.22     2080.55     44.03 o 
   5   0   2     5477.24     5615.60     38.95 o 
   6   0   2      766.03      639.02     25.16 o 
   7   0   2     1572.70     1784.08     24.42 o 
   8   0   2      248.18      249.06      9.68 o 
   9   0   2       28.38       14.64      9.96 o 
  10   0   2      826.25      832.35     37.74 o 
  11   0   2       94.79       74.43     13.63 o 
  12   0   2       74.32       63.95     13.63 o 
  13   0   2      124.82      115.31     16.77 o 
  14   0   2       58.21       40.88     13.63 o 
  15   0   2        2.26       11.53     12.58 o 
 -15   1   2      156.82      169.37     16.67 o 
 -14   1   2       97.41      110.32     13.34 o 
 -13   1   2      133.55      172.80     15.57 o 
 -12   1   2       37.17       38.54      7.22 o 
 -11   1   2       18.55       23.06      9.88 o 
 -10   1   2     1232.42     1256.13     25.41 o 
  -9   1   2      539.60      519.21     13.34 o 
  -8   1   2     4803.24     4584.24     44.76 o 
  -7   1   2       55.12       78.18      7.91 o 
  -6   1   2     4366.12     4527.22     30.24 o 
  -5   1   2       88.07       99.40      2.58 o 
  -4   1   2     5830.52     6305.24     33.12 o 
  -3   1   2     1530.25     1571.78      8.13 o 
  -2   1   2     1610.81     1540.63     10.86 o 
  -1   1   2     2323.23     2470.85     19.92 o 
   2   1   2    30833.13    30480.10    398.36 o 
   3   1   2      239.59      247.78      5.44 o 
   4   1   2      589.48      392.92      7.36 o 
   5   1   2       18.66       44.05      3.02 o 
   6   1   2      806.66      831.33     11.34 o 
   7   1   2       13.72       56.96      4.69 o 
   8   1   2       57.67       54.15      3.76 o 
   9   1   2      832.82      795.72     13.94 o 
  10   1   2        0.36       -1.54      5.52 o 
  11   1   2      137.35      137.09     12.60 o 
  12   1   2      250.81      264.28     17.05 o 
  13   1   2       11.98       39.15      8.80 o 
  14   1   2       21.58       13.24      7.34 o 
  15   1   2      115.62      105.80     13.70 o 
 -15   2   2       14.02       19.87      8.50 o 
 -14   2   2       31.27       33.39      8.50 o 
 -13   2   2        0.89       12.06      7.41 o 
 -12   2   2       55.41       30.04     10.48 o 
 -11   2   2      119.65      130.34     10.00 o 
 -10   2   2      514.09      527.30     21.50 o 
  -9   2   2      341.45      360.21      9.52 o 
  -8   2   2        0.59        1.62      1.83 o 
  -7   2   2     1766.49     1774.43     16.84 o 
  -6   2   2     1176.30     1387.96     14.27 o 
  -5   2   2      159.54      162.51      3.90 o 
  -4   2   2      375.96      305.19      5.46 o 
  -3   2   2     2057.46     2067.95     11.66 o 
  -2   2   2      694.70      658.21      5.55 o 
  -1   2   2       21.18        6.29      2.22 o 
   0   2   2     1275.80     1227.56     19.92 o 
   1   2   2      157.86      123.83      3.31 o 
   2   2   2   103709.77   104524.47    327.07 o 
   3   2   2      510.37      501.16     11.47 o 
   4   2   2     2290.42     2264.12     34.79 o 
   5   2   2      102.50      122.04      4.91 o 
   6   2   2     6740.12     6614.60     41.80 o 
   7   2   2       44.67       41.37      3.19 o 
   8   2   2      835.78      803.32     18.91 o 
   9   2   2       33.73       37.05      3.70 o 
  10   2   2      308.13      272.80     10.68 o 
  11   2   2      151.99      124.38     11.47 o 
  12   2   2      668.76      614.31     25.94 o 
  13   2   2        0.89       -4.72      7.30 o 
  14   2   2      220.52      233.96     18.89 o 
  15   2   2       24.70       35.94      9.99 o 
 -15   3   2       78.87      116.80     17.30 o 
 -14   3   2        3.71       21.54     11.01 o 
 -13   3   2        3.68        7.25      6.69 o 
 -12   3   2        2.71       14.10      5.99 o 
 -11   3   2        0.23        4.68      5.52 o 
 -10   3   2        1.05       51.32      9.13 o 
  -9   3   2     1102.67     1112.98     18.01 o 
  -8   3   2      304.97      293.79      8.96 o 
  -7   3   2      662.62      603.35     14.96 o 
  -6   3   2      168.27      176.50      7.09 o 
  -5   3   2      278.64      249.33      7.36 o 
  -4   3   2      101.81       89.19      4.41 o 
  -3   3   2     2738.76     2794.04     16.40 o 
  -2   3   2     1298.30     1567.25     13.48 o 
  -1   3   2     1052.50      988.53     14.33 o 
   0   3   2      294.01      431.38      5.56 o 
   1   3   2      912.88      820.71     10.60 o 
   2   3   2     9203.79     9688.05    138.38 o 
   3   3   2     2687.56     2571.46     27.40 o 
   4   3   2        7.88       11.07      5.24 o 
   5   3   2     1261.15     1268.51     21.78 o 
   6   3   2        3.74       -0.58      3.27 o 
   7   3   2        0.98       15.81      3.33 o 
   8   3   2       12.21       34.37      4.34 o 
   9   3   2      196.53      199.09      7.34 o 
  10   3   2      515.07      477.34     14.88 o 
  11   3   2      485.75      423.52     20.76 o 
  12   3   2       31.44       14.26     14.68 o 
  13   3   2        8.08       11.42      7.01 o 
  14   3   2        5.44        6.34      7.01 o 
  15   3   2        7.37       -9.43     10.48 o 
 -14   4   2       28.39       49.27     16.77 o 
 -13   4   2       73.92       76.03     16.77 o 
 -12   4   2      158.55      182.46     15.92 o 
 -11   4   2      664.33      674.08     30.92 o 
 -10   4   2      921.47      858.43     28.17 o 
  -9   4   2       77.25       64.01      5.94 o 
  -8   4   2       37.88       49.16      9.43 o 
  -7   4   2     1319.18     1238.07     24.68 o 
  -6   4   2        1.84       -1.31      2.70 o 
  -5   4   2       47.38       60.44      5.03 o 
  -4   4   2      293.33      221.50      5.47 o 
  -3   4   2      782.76      647.57     12.03 o 
  -2   4   2      949.07      873.29     25.68 o 
  -1   4   2      134.17      159.32      6.55 o 
   0   4   2        7.27        8.43      1.28 o 
   1   4   2      198.45      199.74      6.98 o 
   2   4   2     5258.61     5278.97     38.28 o 
   3   4   2      424.64      438.81     10.25 o 
   4   4   2      890.84      898.41     15.13 o 
   5   4   2      504.55      538.96     15.57 o 
   6   4   2      637.78      631.74     17.31 o 
   7   4   2      116.00      125.18      8.50 o 
   8   4   2     1125.62     1088.84     21.59 o 
   9   4   2       41.51       57.77      6.60 o 
  10   4   2       96.22      160.94     13.63 o 
  11   4   2      121.36      117.41     16.77 o 
  12   4   2        1.24       11.53     10.48 o 
  13   4   2       26.38       14.68     10.48 o 
  14   4   2       31.23       58.70     15.72 o 
 -14   5   2       20.91       78.62     18.87 o 
 -13   5   2        9.87       50.92     12.08 o 
 -12   5   2      332.58      417.71     23.34 o 
 -11   5   2       15.91       15.54      6.27 o 
 -10   5   2       88.80       90.78      9.99 o 
  -9   5   2      399.81      360.94     15.36 o 
  -8   5   2      421.27      430.05     16.11 o 
  -7   5   2      219.62      206.38     11.04 o 
  -6   5   2       65.35       71.39      5.38 o 
  -5   5   2       24.66       18.07      3.19 o 
  -4   5   2       19.74       15.16      1.72 o 
  -3   5   2     1737.67     1808.44     19.10 o 
  -2   5   2     1115.21     1057.30     16.01 o 
  -1   5   2     1014.19     1054.53     18.87 o 
   0   5   2       29.38       15.94      2.52 o 
   1   5   2     1342.15     1496.59     31.45 o 
   2   5   2        6.52        2.49      3.67 o 
   3   5   2     7395.94     7459.84     49.69 o 
   4   5   2      508.18      502.81     16.22 o 
   5   5   2     3149.03     3331.73     32.67 o 
   6   5   2       30.74       35.19      5.19 o 
   7   5   2     2718.62     2572.46     39.20 o 
   8   5   2      832.03      809.30     23.13 o 
   9   5   2     1722.56     1662.63     34.34 o 
  10   5   2       33.29       25.12      9.43 o 
  11   5   2       32.92       66.04     14.68 o 
  12   5   2        7.19        8.39      9.43 o 
  13   5   2       30.49       27.26     11.53 o 
  14   5   2       33.64       44.03     14.68 o 
 -14   6   2        1.80       32.50     14.68 o 
 -13   6   2      106.19      122.87     14.68 o 
 -12   6   2        0.01       49.21     11.86 o 
 -11   6   2       44.22       57.91     10.73 o 
 -10   6   2       29.20       26.21      8.15 o 
  -9   6   2       15.08       11.53      7.34 o 
  -8   6   2       13.47       39.81      7.55 o 
  -7   6   2        1.58        1.47      6.28 o 
  -6   6   2      120.84       94.70      6.75 o 
  -5   6   2       21.37       19.11      4.45 o 
  -4   6   2        1.26        7.70      1.99 o 
  -3   6   2      328.29      295.13      9.83 o 
  -2   6   2      279.47      319.45     10.00 o 
  -1   6   2     5558.02     5802.54     45.82 o 
   0   6   2     2671.71     2795.28     25.16 o 
   1   6   2     5198.98     5449.85     31.63 o 
   2   6   2       11.49       14.43      3.49 o 
   3   6   2       20.38       30.21      4.49 o 
   4   6   2      329.44      324.70     10.61 o 
   5   6   2     2392.72     2478.69     41.93 o 
   6   6   2        2.31       44.68      6.44 o 
   7   6   2      503.98      490.12     18.15 o 
   8   6   2      492.29      507.23     19.23 o 
   9   6   2      494.85      441.60     16.49 o 
  10   6   2      312.27      280.48     15.82 o 
  11   6   2        0.31        6.29      9.43 o 
  12   6   2       19.83       26.21     13.63 o 
  13   6   2       15.79       44.03     14.68 o 
  14   6   2      140.33      183.45     25.16 o 
 -13   7   2       15.86       15.68      8.50 o 
 -12   7   2       71.64       50.81      9.07 o 
 -11   7   2      154.93      136.83     16.25 o 
 -10   7   2       71.61       84.91     15.72 o 
  -9   7   2      255.21      202.32     19.92 o 
  -8   7   2      355.39      367.34     16.11 o 
  -7   7   2     3429.67     3311.36     46.11 o 
  -6   7   2        1.43        9.78      4.24 o 
  -5   7   2       12.14       10.98      3.69 o 
  -4   7   2      484.91      488.59     14.06 o 
  -3   7   2      119.55      116.94      6.74 o 
  -2   7   2        0.04        4.05      2.90 o 
  -1   7   2      216.42      187.48     10.01 o 
   0   7   2      239.55      218.18      6.34 o 
   1   7   2      791.85      719.49     16.09 o 
   2   7   2      392.78      369.14      8.25 o 
   3   7   2      979.83     1036.26     18.97 o 
   4   7   2        1.20        8.57      3.69 o 
   5   7   2      129.96      135.54      8.16 o 
   6   7   2     1182.56     1182.87     22.79 o 
   7   7   2      428.81      434.52     17.79 o 
   8   7   2      263.66      261.04     14.83 o 
   9   7   2      496.32      530.85     21.46 o 
  10   7   2        9.10       12.19      5.79 o 
  11   7   2       12.05       16.77     10.48 o 
  12   7   2        4.28       16.77     12.58 o 
  13   7   2      269.52      276.75     29.35 o 
 -12   8   2        8.91       15.57      7.55 o 
 -11   8   2        9.52       -1.52     12.06 o 
 -10   8   2        2.97        7.28      6.27 o 
  -9   8   2      417.60      429.68     20.37 o 
  -8   8   2      129.90      143.92      8.92 o 
  -7   8   2       26.66       26.14      5.02 o 
  -6   8   2        0.76       -5.66      5.66 o 
  -5   8   2      457.58      499.95     15.48 o 
  -4   8   2       50.92       41.81      5.22 o 
  -3   8   2      973.49      928.56     19.28 o 
  -2   8   2       61.47       62.82      6.41 o 
  -1   8   2        7.69       -2.88      3.42 o 
   0   8   2        5.81        6.85      3.41 o 
   1   8   2      839.56      855.66     12.35 o 
   2   8   2       70.66       70.40      4.02 o 
   3   8   2      125.06      127.54      7.99 o 
   4   8   2       39.44       27.14      4.09 o 
   5   8   2      378.48      378.98     13.21 o 
   6   8   2       16.94        7.60      3.80 o 
   7   8   2       47.60       43.77      5.87 o 
   8   8   2       55.61       77.59     10.38 o 
   9   8   2      182.48      192.75     13.70 o 
  10   8   2       26.77       11.53      7.34 o 
  11   8   2       48.42       47.17     15.72 o 
  12   8   2        3.26       30.40     14.68 o 
 -11   9   2      197.42      212.81     24.11 o 
 -10   9   2       53.62       48.71      8.80 o 
  -9   9   2       70.17       53.99      8.90 o 
  -8   9   2       28.39       20.92      5.21 o 
  -7   9   2       83.07       83.99      7.65 o 
  -6   9   2       29.11       51.50      8.15 o 
  -5   9   2      105.04       82.75     12.37 o 
  -4   9   2      305.56      320.31     12.85 o 
  -3   9   2     1301.16     1280.67     25.29 o 
  -2   9   2       41.96       52.17      6.07 o 
  -1   9   2       24.60       38.89      7.39 o 
   0   9   2      115.61      100.44      9.64 o 
   1   9   2       37.54       45.74      9.05 o 
   2   9   2        1.82        1.99      4.00 o 
   3   9   2      121.32       98.26      6.59 o 
   4   9   2       48.98       49.35      7.64 o 
   5   9   2      305.10      319.17     12.93 o 
   6   9   2       17.77        7.45      4.00 o 
   7   9   2        3.93        6.58      4.61 o 
   8   9   2       35.86       45.81     14.68 o 
   9   9   2      144.86      145.71     18.87 o 
  10   9   2        0.10       -4.19      7.34 o 
  11   9   2       31.95       -1.05     10.48 o 
 -10  10   2       12.54        5.59      6.55 o 
  -9  10   2       77.31       70.92     15.20 o 
  -8  10   2        0.05       -5.02      5.02 o 
  -7  10   2       18.07       23.46      6.24 o 
  -6  10   2       27.85       32.39      6.05 o 
  -5  10   2      186.35      192.60     11.02 o 
  -4  10   2       39.74       29.09      5.27 o 
  -3  10   2       97.19       93.19     11.53 o 
  -2  10   2      204.86      215.20     14.77 o 
  -1  10   2       30.07       31.45      8.05 o 
   0  10   2        8.61        8.57      6.27 o 
   1  10   2      110.42      130.32     12.21 o 
   2  10   2       76.87       64.99      8.90 o 
   3  10   2       10.56        6.29      5.02 o 
   4  10   2        6.39       11.83      5.83 o 
   5  10   2       73.42       86.16      9.59 o 
   6  10   2        3.57        5.56      4.37 o 
   7  10   2        0.12      -13.10     13.10 o 
   8  10   2       14.69       13.63      8.39 o 
   9  10   2       88.02       68.14     14.68 o 
  10  10   2       10.29       -4.19      9.43 o 
  -9  11   2        1.71       -1.60      6.27 o 
  -8  11   2       88.19      105.88     18.87 o 
  -7  11   2        1.71       10.48      6.67 o 
  -6  11   2        3.53       18.87      7.41 o 
  -5  11   2       22.10       30.30     16.77 o 
  -4  11   2      155.41      170.44     14.44 o 
  -3  11   2      119.82      119.68     11.79 o 
  -2  11   2        5.67       -3.37      7.01 o 
  -1  11   2       53.62       42.19      8.80 o 
   0  11   2        5.90        0.25      6.27 o 
   1  11   2       39.22       59.77      9.64 o 
   2  11   2        0.63       -0.99      6.27 o 
   3  11   2       73.13       76.47     10.73 o 
   4  11   2        4.51       14.58      8.05 o 
   5  11   2        3.50        4.64      7.86 o 
   6  11   2        9.17        9.43      7.76 o 
   7  11   2        0.95       15.08      7.76 o 
   8  11   2       58.13       57.41      9.55 o 
   9  11   2        1.25      -11.53     11.53 o 
  -7  12   2       97.48       99.27     12.54 o 
  -6  12   2       97.84      119.89     13.63 o 
  -5  12   2      108.61      123.67     13.70 o 
  -4  12   2       12.18        7.34      6.67 o 
  -3  12   2       15.18        8.39      7.41 o 
  -2  12   2       53.68       48.16      9.24 o 
  -1  12   2        2.25       -7.76      7.76 o 
   0  12   2        4.56       -7.30      7.30 o 
   1  12   2       13.70       14.44     21.49 o 
   2  12   2        8.94       -0.77      7.01 o 
   3  12   2       14.63       19.17      7.55 o 
   4  12   2       54.30       50.35     10.30 o 
   5  12   2       97.49      131.58     14.08 o 
   6  12   2      121.14      143.89     14.83 o 
   7  12   2        0.17        8.39     10.48 o 
  -5  13   2        8.14        8.39     10.48 o 
  -4  13   2        0.74        5.77      7.41 o 
  -3  13   2        7.58       -8.50      8.50 o 
  -2  13   2       51.42       44.00      9.24 o 
  -1  13   2       13.41        6.81      7.41 o 
   0  13   2        6.90        6.29      6.67 o 
   1  13   2       11.06        4.52     13.63 o 
   2  13   2        0.21        4.56      7.30 o 
   3  13   2        0.00        8.89      8.50 o 
   4  13   2       13.35        9.38      7.76 o 
 -15   1   3       73.22       70.42     16.25 o 
 -14   1   3        2.43        6.29      6.67 o 
 -13   1   3       47.03       62.82     10.30 o 
 -12   1   3       62.95       80.70     11.12 o 
 -11   1   3       14.34        5.66      5.78 o 
 -10   1   3      597.66      558.22     14.90 o 
  -9   1   3      176.68      199.29      8.48 o 
  -8   1   3     1298.37     1217.23     18.84 o 
  -7   1   3     2582.09     2412.04     18.78 o 
  -6   1   3      311.95      252.35      6.02 o 
  -5   1   3       18.81        8.22      1.25 o 
  -4   1   3     3821.88     3913.69     36.47 o 
  -3   1   3     9192.54     9131.49     35.34 o 
  -2   1   3     1055.25      940.37      6.54 o 
  -1   1   3     3095.01     3559.28     16.86 o 
   0   1   3      646.16      621.64     12.58 o 
   1   1   3        2.81       30.40      4.19 o 
   2   1   3      160.75      134.16      4.41 o 
   3   1   3    52673.39    53647.23    843.88 o 
   4   1   3     2650.02     2497.58     20.58 o 
   5   1   3     9424.33     9217.42     37.47 o 
   6   1   3      439.88      437.11      8.69 o 
   7   1   3    12321.92    12191.75     48.47 o 
   8   1   3     1181.74     1173.03     16.03 o 
   9   1   3     3212.38     3068.44     31.78 o 
  10   1   3       35.01       36.34      4.58 o 
  11   1   3     1076.04     1072.42     31.87 o 
  12   1   3       12.10        7.11      6.81 o 
  13   1   3      225.53      265.45     18.53 o 
  14   1   3       82.04       63.49     11.04 o 
  15   1   3      105.73      112.63     14.44 o 
 -15   2   3        8.80       19.17      8.91 o 
 -14   2   3        9.06       20.92      8.50 o 
 -13   2   3      430.19      400.83     17.93 o 
 -12   2   3        1.66        8.69     10.06 o 
 -11   2   3     2371.69     2300.62     44.32 o 
 -10   2   3      931.06      934.46     22.59 o 
  -9   2   3      137.28      185.35      8.93 o 
  -8   2   3       28.25       20.99      3.56 o 
  -7   2   3     3479.76     3375.72     29.21 o 
  -6   2   3      335.61      384.31      7.39 o 
  -5   2   3     4227.59     4290.13     28.43 o 
  -4   2   3      391.28      367.88      7.99 o 
  -3   2   3      276.35      288.25      3.73 o 
  -2   2   3      177.48      162.12      3.62 o 
  -1   2   3     2809.92     2661.40     37.74 o 
   0   2   3     7124.67     7309.82     52.42 o 
   1   2   3        8.40        7.13      1.74 o 
   2   2   3    23426.12    23811.15    103.78 o 
   3   2   3     9962.87    10223.05     71.28 o 
   4   2   3     2506.26     2473.28     53.46 o 
   5   2   3        0.14        6.07      3.02 o 
   6   2   3     1051.80     1018.69     17.11 o 
   7   2   3     2555.88     2557.31     22.90 o 
   8   2   3      761.69      690.33     12.79 o 
   9   2   3      261.92      298.87      8.65 o 
  10   2   3       67.04       69.60      7.14 o 
  11   2   3       85.88       60.71      9.24 o 
  12   2   3      210.27      214.38     16.31 o 
  13   2   3        4.32       -4.44      6.27 o 
  14   2   3      115.63       93.59     12.60 o 
  15   2   3        5.52       20.97      9.64 o 
 -15   3   3       15.74       33.90      9.82 o 
 -14   3   3       78.42      103.10     11.95 o 
 -13   3   3        3.38       10.39      5.89 o 
 -12   3   3      136.46      167.18     11.66 o 
 -11   3   3      649.77      629.35     22.65 o 
 -10   3   3     1935.92     1790.83     31.46 o 
  -9   3   3      124.39      156.14      9.65 o 
  -8   3   3        1.95        3.14      3.63 o 
  -7   3   3        0.08        2.13      1.60 o 
  -6   3   3      827.10      805.42     14.22 o 
  -5   3   3     5102.31     5699.48     27.83 o 
  -4   3   3     1116.75     1217.62     13.82 o 
  -3   3   3     6747.28     7286.78     39.54 o 
  -2   3   3     1994.11     2204.44     21.98 o 
  -1   3   3      347.76      241.09     11.01 o 
   0   3   3     1183.83     1273.46     12.68 o 
   1   3   3    19709.24    20175.64    103.78 o 
   2   3   3     1485.49     1763.25     32.50 o 
   3   3   3      673.28      731.71     14.77 o 
   4   3   3       72.69       79.80      5.93 o 
   5   3   3      661.38      810.28     31.97 o 
   6   3   3      947.94      909.88     16.88 o 
   7   3   3     1666.87     1566.00     28.30 o 
   8   3   3      453.20      441.52     13.27 o 
   9   3   3      361.89      372.06     11.43 o 
  10   3   3       14.90       25.12      5.92 o 
  11   3   3      386.82      359.45     19.63 o 
  12   3   3       66.86       57.25      9.24 o 
  13   3   3      119.76      103.17     12.21 o 
  14   3   3       14.26        8.34      7.76 o 
  15   3   3        0.33       -4.19     10.48 o 
 -14   4   3        0.01       12.67      7.94 o 
 -13   4   3       56.87       94.52     25.16 o 
 -12   4   3      308.49      352.19     20.76 o 
 -11   4   3      390.64      412.56     20.76 o 
 -10   4   3      406.10      437.55     21.12 o 
  -9   4   3        7.82       27.62      7.30 o 
  -8   4   3      166.68      177.16     16.77 o 
  -7   4   3      290.99      344.95     13.34 o 
  -6   4   3     3601.25     3808.03     30.95 o 
  -5   4   3      111.58      132.84      8.05 o 
  -4   4   3      180.72      147.71      5.18 o 
  -3   4   3     1329.64     1434.51     15.17 o 
  -2   4   3     2148.40     2202.00     29.77 o 
  -1   4   3     1164.11     1210.77     18.35 o 
   0   4   3     3140.44     3084.50     21.26 o 
   1   4   3      104.49      129.99     10.48 o 
   2   4   3     1861.80     1780.77     33.55 o 
   3   4   3      124.96      148.79      9.43 o 
   4   4   3      685.47      692.79     13.51 o 
   5   4   3      974.86     1049.43     21.86 o 
   6   4   3     2131.09     1991.48     31.03 o 
   7   4   3       41.97       35.42      4.44 o 
   8   4   3     2748.13     2630.40     52.94 o 
   9   4   3      487.21      464.85     19.92 o 
  10   4   3     2541.02     2577.14     87.01 o 
  11   4   3        0.22        7.34      8.39 o 
  12   4   3      193.80      204.42     23.06 o 
  13   4   3        3.91       24.11     10.48 o 
  14   4   3      107.69      116.36     19.92 o 
 -14   5   3      422.08      457.05     34.07 o 
 -13   5   3      191.72      245.13     22.54 o 
 -12   5   3      311.49      356.21     21.46 o 
 -11   5   3       61.07       90.98     11.47 o 
 -10   5   3      272.68      241.64     15.57 o 
  -9   5   3        5.87       11.53      7.34 o 
  -8   5   3       98.02       99.59     13.63 o 
  -7   5   3      487.83      518.78     16.08 o 
  -6   5   3        8.42       10.96      3.64 o 
  -5   5   3      166.93      184.80      9.55 o 
  -4   5   3      284.64      314.02     10.49 o 
  -3   5   3     1351.76     1294.46     16.10 o 
  -2   5   3      135.71      151.21      5.73 o 
  -1   5   3     4190.06     4230.46    122.65 o 
   0   5   3       81.30       68.29      3.22 o 
   1   5   3       78.03      121.06      6.19 o 
   2   5   3       69.12       84.39      5.79 o 
   3   5   3     6430.10     6648.75     51.04 o 
   4   5   3     2642.46     2831.26     30.93 o 
   5   5   3      651.46      667.18     14.92 o 
   6   5   3       12.39       22.65      4.45 o 
   7   5   3     2071.94     2180.75     36.30 o 
   8   5   3     3312.37     3321.57     39.14 o 
   9   5   3      768.41      783.23     24.16 o 
  10   5   3      237.14      227.52     13.85 o 
  11   5   3      737.90      793.57     40.88 o 
  12   5   3        6.99        1.05      7.34 o 
  13   5   3        9.35       12.58     10.48 o 
  14   5   3        6.98       12.58     11.53 o 
 -14   6   3      248.54      260.07     20.37 o 
 -13   6   3        0.41        0.00     12.58 o 
 -12   6   3       32.15       40.88     10.38 o 
 -11   6   3      173.22      204.90     15.92 o 
 -10   6   3        0.85        3.14      8.39 o 
  -9   6   3       68.61       56.61     11.53 o 
  -8   6   3      169.06      142.57     16.77 o 
  -7   6   3      407.78      454.88     16.57 o 
  -6   6   3      102.48       80.69      5.81 o 
  -5   6   3        0.13        2.65      3.19 o 
  -4   6   3       82.06       74.32      5.63 o 
  -3   6   3       70.29       70.25      5.22 o 
  -2   6   3       18.11       24.55      2.85 o 
  -1   6   3       69.84       91.90      5.69 o 
   0   6   3      132.76      124.92     10.48 o 
   1   6   3      116.08       92.48      4.41 o 
   2   6   3       74.20       85.10      6.81 o 
   3   6   3      160.71      168.02      7.55 o 
   4   6   3      191.21      183.95      8.16 o 
   5   6   3        3.38        7.45      3.98 o 
   6   6   3      320.77      357.74     12.07 o 
   7   6   3      687.98      677.94     21.50 o 
   8   6   3       59.36       41.84      6.27 o 
   9   6   3      111.61      128.39     11.04 o 
  10   6   3       40.08       43.28      7.76 o 
  11   6   3      140.46      131.04     19.92 o 
  12   6   3       14.81       17.82     11.53 o 
  13   6   3       66.24       54.51     15.72 o 
 -13   7   3      131.14      146.18     15.18 o 
 -12   7   3        3.47        1.21      7.01 o 
 -11   7   3        2.66       12.06      8.15 o 
 -10   7   3      101.30      121.43     11.47 o 
  -9   7   3       41.72       64.27      9.55 o 
  -8   7   3        4.27        8.90      4.26 o 
  -7   7   3      319.57      329.96     13.05 o 
  -6   7   3      755.56      717.29     17.49 o 
  -5   7   3        0.42        3.88      5.02 o 
  -4   7   3      445.33      446.31     13.48 o 
  -3   7   3        1.34        3.34      3.39 o 
  -2   7   3     2647.71     2720.05     26.88 o 
  -1   7   3       13.19        9.35      2.64 o 
   0   7   3      312.01      334.33     12.09 o 
   1   7   3      204.17      212.09      6.27 o 
   2   7   3       67.56       65.83      5.21 o 
   3   7   3        0.23        3.54      2.99 o 
   4   7   3      100.64       78.52      5.99 o 
   5   7   3      814.93      809.93     18.24 o 
   6   7   3      923.08      801.36     19.09 o 
   7   7   3       21.35       23.59      7.86 o 
   8   7   3       29.82       55.56     11.53 o 
   9   7   3        0.07        7.34      7.34 o 
  10   7   3        7.92        5.69      5.03 o 
  11   7   3       22.09       19.92     11.53 o 
  12   7   3        1.66       25.16     13.63 o 
  13   7   3        0.82       -1.05      9.43 o 
 -12   8   3       22.31       30.00      9.43 o 
 -11   8   3        1.71        6.29     10.48 o 
 -10   8   3      258.31      299.24     17.31 o 
  -9   8   3      165.14      153.66     13.28 o 
  -8   8   3      194.29      156.27      9.39 o 
  -7   8   3       50.14       45.85      8.22 o 
  -6   8   3       34.40       32.20      4.61 o 
  -5   8   3      591.10      612.16     21.04 o 
  -4   8   3     1960.55     1946.40     28.88 o 
  -3   8   3        9.07        7.67      3.53 o 
  -2   8   3      408.00      427.11     13.27 o 
  -1   8   3      487.01      514.48     12.44 o 
   0   8   3     2167.95     2134.76     24.35 o 
   1   8   3        0.02        0.41      3.33 o 
   2   8   3     3495.33     3542.77     29.95 o 
   3   8   3       63.16       53.04      4.89 o 
   4   8   3      104.36      108.97      7.09 o 
   5   8   3        3.96       -1.87      4.15 o 
   6   8   3       10.08        0.13      5.22 o 
   7   8   3      108.49       96.58      7.82 o 
   8   8   3     1520.66     1648.98     54.51 o 
   9   8   3       16.32       10.48      8.39 o 
  10   8   3      173.05      200.77     14.60 o 
  11   8   3        1.27        2.10      9.43 o 
  12   8   3      309.72      352.23     32.50 o 
 -11   9   3        3.11        2.10     11.53 o 
 -10   9   3      140.37      117.09     12.08 o 
  -9   9   3       12.27       22.06     17.30 o 
  -8   9   3       18.73       11.63      4.72 o 
  -7   9   3      307.79      281.69     13.05 o 
  -6   9   3      201.82      223.02     11.69 o 
  -5   9   3       21.23       20.44      7.41 o 
  -4   9   3      737.32      748.44     19.39 o 
  -3   9   3      259.51      233.79     10.94 o 
  -2   9   3      530.36      495.65     15.09 o 
  -1   9   3       76.76       57.83      5.85 o 
   0   9   3       65.95       69.63      7.26 o 
   1   9   3       91.96       79.91      7.21 o 
   2   9   3      404.38      421.71     15.53 o 
   3   9   3      242.21      228.41     14.44 o 
   4   9   3        9.75       -2.45     10.48 o 
   5   9   3       48.42       40.46      7.76 o 
   6   9   3      212.28      165.47     12.83 o 
   7   9   3       30.36       17.76      6.29 o 
   8   9   3        0.36        2.10      7.34 o 
   9   9   3        0.06        0.00      7.34 o 
  10   9   3       28.70       27.26     10.48 o 
  11   9   3       10.40        8.39     10.48 o 
 -10  10   3       40.11       48.98      9.55 o 
  -9  10   3      102.04       70.25     11.04 o 
  -8  10   3      142.86      150.96     13.34 o 
  -7  10   3      170.09      184.25     11.47 o 
  -6  10   3        0.22       13.55      5.16 o 
  -5  10   3      308.02      347.31     20.93 o 
  -4  10   3       59.48       48.92      5.99 o 
  -3  10   3      411.51      338.00     27.78 o 
  -2  10   3      118.97      147.29     12.21 o 
  -1  10   3      199.33      222.26     15.57 o 
   0  10   3      215.64      238.08     15.57 o 
   1  10   3        8.61       15.61      5.07 o 
   2  10   3      278.60      278.71     13.89 o 
   3  10   3      126.81      145.20     10.25 o 
   4  10   3      511.17      540.48     19.16 o 
   5  10   3       32.73       39.93      9.43 o 
   6  10   3      207.41      238.51     16.67 o 
   7  10   3        2.17       -1.57      6.67 o 
   8  10   3       12.65       24.11     11.53 o 
   9  10   3        2.23        1.05      8.39 o 
  10  10   3      204.10      228.53     24.11 o 
  -9  11   3        0.28        8.39      7.41 o 
  -8  11   3       62.31      100.08     12.21 o 
  -7  11   3        1.02       17.87      7.76 o 
  -6  11   3      118.03      130.28     13.28 o 
  -5  11   3      327.97      403.42     21.46 o 
  -4  11   3      188.29      212.82     20.97 o 
  -3  11   3       29.56       10.83      7.86 o 
  -2  11   3       59.94       48.96      8.50 o 
  -1  11   3        1.69        7.86      6.67 o 
   0  11   3       31.42       46.05      9.24 o 
   1  11   3      131.16      113.05     12.58 o 
   2  11   3      123.63       91.14     10.73 o 
   3  11   3      235.30      221.76     13.48 o 
   4  11   3       56.43       54.62      8.26 o 
   5  11   3      121.41      117.49     10.48 o 
   6  11   3      129.89      138.17     11.26 o 
   7  11   3       97.83       66.80      8.62 o 
   8  11   3       32.05       57.91     10.73 o 
   9  11   3       86.44       77.70     11.86 o 
  -7  12   3       51.04       62.34     10.83 o 
  -6  12   3        0.83       -4.19     10.48 o 
  -5  12   3       18.69       27.62      8.50 o 
  -4  12   3       84.35       82.81     11.47 o 
  -3  12   3        0.11       -4.25      8.91 o 
  -2  12   3       26.12       13.35      7.01 o 
  -1  12   3       66.04       45.60      8.90 o 
   0  12   3        0.07        8.83     10.48 o 
   1  12   3       22.73       27.71      7.55 o 
   2  12   3      255.07      232.45     17.79 o 
   3  12   3       80.30       73.84     11.47 o 
   4  12   3       53.38       55.11     11.04 o 
   5  12   3      196.37      251.54     18.89 o 
   6  12   3       89.76       90.52     12.54 o 
   7  12   3       64.92       78.16     18.35 o 
  -4  13   3       16.70       23.59      8.90 o 
  -3  13   3        7.34       -8.39      8.39 o 
  -2  13   3       48.34       30.31      8.50 o 
  -1  13   3       47.66       30.02      8.05 o 
   0  13   3       19.47       -5.24      7.41 o 
   1  13   3       14.89       29.43      9.55 o 
   2  13   3       28.17       44.53      9.99 o 
   3  13   3        0.71       11.36      8.80 o 
   4  13   3        1.22        5.94     16.77 o 
 -15   0   4        4.79       22.01     12.58 o 
 -14   0   4       78.92       97.49     16.77 o 
 -13   0   4        3.83      -10.48     10.48 o 
 -12   0   4      117.91      119.12     11.79 o 
 -11   0   4      205.88      189.80     13.28 o 
 -10   0   4      104.69       89.71      8.90 o 
  -9   0   4       99.94       94.76      9.24 o 
  -8   0   4       57.87       89.12      8.15 o 
  -7   0   4        0.74        1.86      3.27 o 
  -6   0   4      185.72      156.45      8.90 o 
  -5   0   4       71.77       58.78      5.93 o 
  -4   0   4      129.40      253.73      8.90 o 
  -3   0   4     1664.25     1660.38     18.89 o 
  -2   0   4    54877.38    54345.07    136.28 o 
  -1   0   4      112.78      136.28      5.24 o 
   0   0   4     2167.14     1871.22     23.06 o 
   1   0   4       67.32      124.02      5.24 o 
   2   0   4      838.45      850.05     15.20 o 
   3   0   4      556.11      502.20     10.73 o 
   4   0   4        2.33       33.86      4.03 o 
   5   0   4     4863.79     5429.91     42.04 o 
   6   0   4     3861.47     4168.46     61.33 o 
   7   0   4       49.91       55.10      5.23 o 
   8   0   4      124.90      119.42      7.76 o 
   9   0   4       58.10       70.94      6.01 o 
  10   0   4       22.41       13.79      3.83 o 
  11   0   4        7.16       -2.10      8.39 o 
  12   0   4      216.14      205.47     22.01 o 
  13   0   4      289.05      242.16     25.16 o 
  14   0   4        7.00      -10.48     11.53 o 
  15   0   4        0.04       -2.10     10.48 o 
 -15   1   4        4.80       -2.75      8.39 o 
 -14   1   4       85.71       59.74     10.30 o 
 -13   1   4       72.86       52.63      7.61 o 
 -12   1   4       83.55       83.26      8.16 o 
 -11   1   4       41.11       31.89      4.63 o 
 -10   1   4     1070.89     1034.65     20.03 o 
  -9   1   4        0.47        1.71      2.93 o 
  -8   1   4     1144.68     1163.49     18.44 o 
  -7   1   4     1556.63     1360.40     35.75 o 
  -6   1   4     5042.03     5128.72     26.27 o 
  -5   1   4     1789.55     1784.43     13.27 o 
  -4   1   4     2635.12     2289.37     19.88 o 
  -3   1   4      729.42      659.56      7.03 o 
  -2   1   4      147.25      230.59      2.72 o 
  -1   1   4      561.91      522.58      8.15 o 
   0   1   4     8020.50     8454.92     44.03 o 
   1   1   4      322.34      297.83      6.01 o 
   2   1   4     1747.59     1889.38     26.21 o 
   3   1   4     1484.42     1489.43     16.11 o 
   4   1   4       17.82       12.81      2.32 o 
   5   1   4      650.55      633.90     10.49 o 
   6   1   4       50.03       79.04      4.17 o 
   7   1   4     1580.14     1659.28     20.73 o 
   8   1   4      248.40      224.24      7.72 o 
   9   1   4       39.50       70.79      5.50 o 
  10   1   4      295.06      293.97      9.23 o 
  11   1   4        0.28       15.46      7.86 o 
  12   1   4      124.17      129.91     12.21 o 
  13   1   4       18.86       35.63      9.96 o 
  14   1   4        0.85        2.52     15.20 o 
  15   1   4        0.33       -2.32      8.50 o 
 -15   2   4        1.11       12.43      7.55 o 
 -14   2   4        4.90       11.57      5.99 o 
 -13   2   4        2.62       14.33      6.05 o 
 -12   2   4      720.81      706.45     21.98 o 
 -11   2   4      421.17      406.77     19.03 o 
 -10   2   4     1656.29     1471.29     25.57 o 
  -9   2   4        4.82        9.18      3.38 o 
  -8   2   4      642.09      592.22     13.44 o 
  -7   2   4      216.06      239.15      8.48 o 
  -6   2   4      472.21      373.90     10.44 o 
  -5   2   4      182.51      168.52      7.49 o 
  -4   2   4    18126.10    18127.87     37.44 o 
  -3   2   4      902.11      955.30      6.35 o 
  -2   2   4      403.67      424.74      6.81 o 
  -1   2   4      536.23      507.38     13.63 o 
   0   2   4    54826.30    53052.52    145.71 o 
   1   2   4     1680.00     1684.62     28.30 o 
   2   2   4    32286.00    31438.61    125.80 o 
   3   2   4      969.92      978.07     23.06 o 
   4   2   4     2624.40     2374.86     44.55 o 
   5   2   4     1516.27     1458.26     28.83 o 
   6   2   4     2095.32     2061.63     24.61 o 
   7   2   4      563.35      571.40     11.39 o 
   8   2   4     2886.69     2788.82     50.08 o 
   9   2   4      194.25      204.71      9.68 o 
  10   2   4       64.50       56.48      8.91 o 
  11   2   4       97.84      103.05     13.10 o 
  12   2   4        9.54       39.55     10.48 o 
  13   2   4        2.72        4.93      6.27 o 
  14   2   4      236.51      257.27     19.63 o 
  15   2   4       78.29      103.63     15.72 o 
 -15   3   4       36.34       51.85     11.47 o 
 -14   3   4       80.18       89.22     11.83 o 
 -13   3   4       31.87       50.93      8.43 o 
 -12   3   4       37.51       59.27      9.04 o 
 -11   3   4      200.19      244.09     15.03 o 
 -10   3   4        1.68       19.92      6.05 o 
  -9   3   4      154.48      127.13      8.26 o 
  -8   3   4       36.31       36.71      3.95 o 
  -7   3   4      141.06      107.49      8.76 o 
  -6   3   4      113.33      115.86      7.79 o 
  -5   3   4      806.41      979.67     13.19 o 
  -4   3   4     9567.84    10694.24     31.48 o 
  -3   3   4     1283.72     1214.61      8.54 o 
  -2   3   4     1063.20     1283.74     14.92 o 
  -1   3   4     1387.36     1286.01     18.35 o 
   0   3   4       39.42       62.15      5.24 o 
   1   3   4     3098.34     2909.04     40.88 o 
   2   3   4     2629.06     3191.03     45.08 o 
   3   3   4       13.79       37.74      6.29 o 
   4   3   4     2132.36     2326.18     40.88 o 
   5   3   4     3036.84     3279.09     50.32 o 
   6   3   4      411.38      408.14     14.03 o 
   7   3   4       50.87       59.44      7.01 o 
   8   3   4       27.88       26.94      3.80 o 
   9   3   4     2160.68     2121.64     24.92 o 
  10   3   4        0.96        8.74      6.81 o 
  11   3   4      484.18      459.73     22.24 o 
  12   3   4        0.78       -1.63      6.55 o 
  13   3   4        1.48        8.91      6.67 o 
  14   3   4        0.27       -8.39     12.58 o 
  15   3   4        0.28       14.68     13.63 o 
 -14   4   4       12.03       28.39     17.30 o 
 -13   4   4      522.02      514.76     37.21 o 
 -12   4   4        0.50       65.04     20.44 o 
 -11   4   4      292.14      303.08     18.15 o 
 -10   4   4      294.62      290.71     16.67 o 
  -9   4   4     1459.10     1514.09     35.20 o 
  -8   4   4       62.23       58.70     11.53 o 
  -7   4   4     2797.97     2965.65     60.80 o 
  -6   4   4      583.06      559.91     25.16 o 
  -5   4   4    10425.45    10879.14     51.20 o 
  -4   4   4      503.35      484.22      7.54 o 
  -3   4   4      575.34      588.36      9.92 o 
  -2   4   4     1514.27     1618.94     18.54 o 
  -1   4   4     9785.70     9982.60    159.87 o 
   0   4   4      898.24      765.68     12.06 o 
   1   4   4     5188.83     5399.81     61.85 o 
   2   4   4      511.86      630.03     22.01 o 
   3   4   4     7441.55     7706.08     79.67 o 
   4   4   4       73.58      104.78     10.48 o 
   5   4   4     3023.51     2846.14     51.37 o 
   6   4   4       43.84       46.13      8.39 o 
   7   4   4      650.88      640.28     19.55 o 
   8   4   4      431.81      436.87     16.86 o 
   9   4   4      717.47      757.91     22.66 o 
  10   4   4      792.37      861.72     25.44 o 
  11   4   4       10.82        2.10      8.39 o 
  12   4   4       30.87       42.98     12.58 o 
  13   4   4       27.30       -4.19     10.48 o 
  14   4   4        8.48       25.16     12.58 o 
 -14   5   4        0.12       40.99     11.47 o 
 -13   5   4       20.76       54.52     11.33 o 
 -12   5   4       32.12       91.24     13.70 o 
 -11   5   4        9.76       15.72     18.35 o 
 -10   5   4        8.89       13.74      8.39 o 
  -9   5   4      201.01      201.27     18.87 o 
  -8   5   4       77.19       75.48     11.53 o 
  -7   5   4     1743.65     1745.99     23.66 o 
  -6   5   4      154.97      151.94      9.16 o 
  -5   5   4     2874.65     3063.80     30.00 o 
  -4   5   4      407.38      383.78     10.86 o 
  -3   5   4      918.88      842.85     13.09 o 
  -2   5   4       87.86       98.87      4.67 o 
  -1   5   4     4266.87     4073.68     48.75 o 
   0   5   4     1010.72      889.04     16.78 o 
   1   5   4     3953.08     4006.61     59.75 o 
   2   5   4     1043.22     1159.42     32.50 o 
   3   5   4     5196.19     5487.87     71.28 o 
   4   5   4      249.97      325.38     12.60 o 
   5   5   4     1316.55     1206.60     35.64 o 
   6   5   4       64.61       57.66      8.39 o 
   7   5   4     1476.36     1376.42     39.84 o 
   8   5   4     1930.50     1996.52     36.86 o 
   9   5   4      927.43      926.88     26.41 o 
  10   5   4      102.17       93.48      9.82 o 
  11   5   4      112.92      129.99     18.87 o 
  12   5   4        0.24       10.48      8.39 o 
  13   5   4      195.89      206.52     24.11 o 
  14   5   4       54.93       61.85     16.77 o 
 -14   6   4       35.02       51.01     11.04 o 
 -13   6   4       18.51        2.15      7.30 o 
 -12   6   4        3.84       -1.57      6.67 o 
 -11   6   4        1.98       10.23     16.77 o 
 -10   6   4       40.24       34.59     10.48 o 
  -9   6   4      112.34      117.84      9.99 o 
  -8   6   4        8.78        9.43      6.42 o 
  -7   6   4      228.73      202.38      9.23 o 
  -6   6   4       93.60       96.38      6.60 o 
  -5   6   4       44.99       29.91      4.00 o 
  -4   6   4      111.79      120.97      6.84 o 
  -3   6   4      980.73      992.38     18.31 o 
  -2   6   4      575.19      599.32     12.00 o 
  -1   6   4      384.12      463.08     24.64 o 
   0   6   4      131.34      138.19      8.44 o 
   1   6   4        9.20        3.14      6.29 o 
   2   6   4      299.75      315.54     18.87 o 
   3   6   4      124.39      123.31     12.06 o 
   4   6   4       44.24       39.14      5.52 o 
   5   6   4        3.38        5.24      8.39 o 
   6   6   4       45.92       35.64      7.34 o 
   7   6   4      672.99      655.19     30.40 o 
   8   6   4      574.73      463.35     26.21 o 
   9   6   4      457.93      456.22     19.55 o 
  10   6   4       94.08       99.73     10.58 o 
  11   6   4       15.43       39.84     13.63 o 
  12   6   4       72.46       74.43     15.72 o 
  13   6   4        0.65       17.82     11.53 o 
 -13   7   4        6.34       -3.81      9.96 o 
 -12   7   4        0.60       10.30      8.50 o 
 -11   7   4      166.35      142.24     14.03 o 
 -10   7   4       50.92       38.79     11.53 o 
  -9   7   4      383.99      362.39     17.61 o 
  -8   7   4       89.92      104.86      7.85 o 
  -7   7   4      520.87      493.71     14.61 o 
  -6   7   4      143.30      144.25      8.16 o 
  -5   7   4      716.87      734.94     17.30 o 
  -4   7   4      226.22      214.99      9.65 o 
  -3   7   4     1081.42     1069.37     17.48 o 
  -2   7   4       34.36       53.08      4.79 o 
  -1   7   4      213.39      246.29      8.21 o 
   0   7   4       21.15       34.25      4.61 o 
   1   7   4      757.84      681.97     14.75 o 
   2   7   4        5.33        2.98      4.78 o 
   3   7   4     1557.95     1599.71     32.24 o 
   4   7   4       33.63       42.98      6.27 o 
   5   7   4      128.27      129.48     10.38 o 
   6   7   4       26.06       15.20      5.19 o 
   7   7   4      785.43      809.29     35.64 o 
   8   7   4       99.40      107.98     14.68 o 
   9   7   4      277.26      300.27     22.01 o 
  10   7   4       21.81       18.61     13.10 o 
  11   7   4      123.06      157.61     13.58 o 
  12   7   4       75.88       84.91     18.87 o 
  13   7   4      332.74      376.34     33.55 o 
 -12   8   4        8.09       -3.39      7.76 o 
 -11   8   4       42.36       49.27     14.68 o 
 -10   8   4        1.35        2.10      9.43 o 
  -9   8   4      160.55      210.61     14.77 o 
  -8   8   4       16.92       12.94      5.10 o 
  -7   8   4      129.32      131.38      8.43 o 
  -6   8   4        5.56       -1.29      5.87 o 
  -5   8   4     1266.81     1262.95     23.94 o 
  -4   8   4      217.76      256.22     11.41 o 
  -3   8   4      291.83      284.60     11.11 o 
  -2   8   4      116.97      116.76      6.68 o 
  -1   8   4      266.12      237.20      8.75 o 
   0   8   4       11.14       20.68      4.99 o 
   1   8   4      159.08      138.54     13.55 o 
   2   8   4      385.61      401.76     16.49 o 
   3   8   4       39.67       47.09      9.43 o 
   4   8   4        5.98       -3.98      5.52 o 
   5   8   4      137.17      122.74      9.99 o 
   6   8   4        0.66       -0.79     10.48 o 
   7   8   4       91.05       80.72     13.63 o 
   8   8   4       36.37       44.03     11.53 o 
   9   8   4      133.27      124.75     16.77 o 
  10   8   4       12.56        3.45     13.10 o 
  11   8   4        0.21       12.47      7.01 o 
  12   8   4        1.34       23.06     13.63 o 
 -11   9   4        1.17       -1.05      9.43 o 
 -10   9   4        2.75       12.58     10.48 o 
  -9   9   4      281.77      255.20     16.67 o 
  -8   9   4       10.92        6.84      8.39 o 
  -7   9   4      474.85      511.25     21.57 o 
  -6   9   4       28.09        4.19      5.19 o 
  -5   9   4     2552.13     2558.70     36.56 o 
  -4   9   4        4.36        9.31      5.22 o 
  -3   9   4      740.28      714.00     18.66 o 
  -2   9   4       22.27       25.96      5.07 o 
  -1   9   4       63.34       49.66      4.50 o 
   0   9   4        0.13       -2.16      3.53 o 
   1   9   4       17.59        7.66      5.02 o 
   2   9   4       74.68       91.62      9.99 o 
   3   9   4      232.98      179.79     13.34 o 
   4   9   4       38.75       40.08      7.41 o 
   5   9   4        0.78        2.45      5.52 o 
   6   9   4       10.23       14.00      6.27 o 
   7   9   4        0.12       -5.24      8.39 o 
   8   9   4       18.65       23.06     10.48 o 
   9   9   4       15.21       10.48      8.39 o 
  10   9   4       52.98       52.42     12.58 o 
  11   9   4        0.01       -0.37      6.29 o 
 -10  10   4       25.27       59.75     14.68 o 
  -9  10   4        0.36       11.93      7.76 o 
  -8  10   4       39.75       46.09      8.90 o 
  -7  10   4        1.42       16.77      6.44 o 
  -6  10   4       99.74      123.91     12.40 o 
  -5  10   4      174.18      182.17     11.66 o 
  -4  10   4      128.81      145.06      9.71 o 
  -3  10   4       17.94       13.82      4.65 o 
  -2  10   4       80.56       82.32     10.38 o 
  -1  10   4      347.85      362.46     19.27 o 
   0  10   4        1.90        3.67      5.16 o 
   1  10   4       27.67       29.37      5.83 o 
   2  10   4       10.35       16.02      5.07 o 
   3  10   4        9.08       19.96      5.83 o 
   4  10   4        0.39       13.41      7.01 o 
   5  10   4      334.04      344.38     19.23 o 
   6  10   4       56.76       67.90      9.96 o 
   7  10   4       25.63       30.53     14.15 o 
   8  10   4      112.50      116.36     17.82 o 
   9  10   4       33.28       48.22     13.63 o 
  10  10   4        4.20       26.21     12.58 o 
  -9  11   4      106.65      121.59     14.08 o 
  -8  11   4        2.75        5.02      6.78 o 
  -7  11   4        0.02       26.01     14.15 o 
  -6  11   4        1.40       18.35      8.15 o 
  -5  11   4      394.37      416.12     21.86 o 
  -4  11   4       73.36       93.28     11.12 o 
  -3  11   4        7.44       -7.41      7.41 o 
  -2  11   4      109.36       96.15     11.79 o 
  -1  11   4       10.95       26.06      7.76 o 
   0  11   4      500.94      481.72     22.98 o 
   1  11   4        1.52       20.81      7.30 o 
   2  11   4      171.79      177.58     12.47 o 
   3  11   4      109.80      145.37     11.09 o 
   4  11   4      268.76      233.11     14.09 o 
   5  11   4       74.15       92.33     10.07 o 
   6  11   4        5.86       -0.79      5.83 o 
   7  11   4        1.41        1.05      6.67 o 
   8  11   4        1.88       -1.05      9.43 o 
   9  11   4        3.81       22.01     11.53 o 
  -7  12   4       17.93       54.51     14.68 o 
  -6  12   4       10.06        3.45      6.27 o 
  -5  12   4       40.92       54.59     10.38 o 
  -4  12   4       95.37      120.66     23.06 o 
  -3  12   4      104.66       85.96     11.47 o 
  -2  12   4        8.65        6.51     15.20 o 
  -1  12   4       37.25       22.46      7.01 o 
   0  12   4       66.92       76.53     11.12 o 
   1  12   4       59.31       62.60      9.99 o 
   2  12   4       16.16       20.87      8.50 o 
   3  12   4       10.90        5.98     22.54 o 
   4  12   4      184.91      174.42     17.30 o 
   5  12   4       13.81        4.77      9.96 o 
   6  12   4        1.16       16.46      7.04 o 
   7  12   4       31.96       56.60      9.22 o 
  -4  13   4        1.52       -1.15      8.91 o 
  -3  13   4        0.00        5.24     13.63 o 
  -2  13   4        9.62       -8.50      8.50 o 
  -1  13   4        0.06       -7.76      7.76 o 
   0  13   4       44.49       40.59      9.64 o 
   1  13   4        0.00        8.54      9.96 o 
   2  13   4        8.51       22.85     10.48 o 
   3  13   4        3.18       16.18      8.50 o 
   4  13   4       63.52       70.73     12.21 o 
 -15   1   5        4.84       -6.78      6.78 o 
 -14   1   5      121.56      127.35     11.05 o 
 -13   1   5      126.38      109.56      9.87 o 
 -12   1   5       89.51       98.60      7.72 o 
 -11   1   5      488.87      421.94     13.88 o 
 -10   1   5      136.71      139.61     10.14 o 
  -9   1   5      859.05      839.89     16.73 o 
  -8   1   5       39.27       36.94      4.34 o 
  -7   1   5      155.05      113.74      6.87 o 
  -6   1   5      860.84      955.51     15.55 o 
  -5   1   5      134.29       85.14      2.63 o 
  -4   1   5        2.01        6.68      1.41 o 
  -3   1   5      446.47      384.63      6.64 o 
  -2   1   5     1737.99     1894.85      9.06 o 
  -1   1   5     2601.38     2601.78     19.63 o 
   0   1   5     1781.16     2085.07     28.30 o 
   1   1   5    29265.03    31303.84   1140.03 o 
   2   1   5     1954.02     1984.87     21.49 o 
   3   1   5      218.24      162.31      5.63 o 
   4   1   5      299.70      276.47      6.78 o 
   5   1   5     1590.16     1732.59     24.44 o 
   6   1   5      271.50      266.62      7.64 o 
   7   1   5        6.10       24.67      3.39 o 
   8   1   5      566.36      574.59     12.29 o 
   9   1   5       46.40       37.52      3.86 o 
  10   1   5       68.98       61.57      6.35 o 
  11   1   5        3.72       -6.17      6.55 o 
  12   1   5        6.30        4.87      6.29 o 
  13   1   5       37.16       36.32     13.63 o 
  14   1   5       78.12       72.47     17.82 o 
  15   1   5        3.18        0.61      7.01 o 
 -15   2   5       62.98       64.03     11.47 o 
 -14   2   5       53.03       45.17      7.97 o 
 -13   2   5      158.98      143.08     11.29 o 
 -12   2   5       16.25       48.03      7.55 o 
 -11   2   5        0.64        6.74      4.09 o 
 -10   2   5       37.93       49.87      6.05 o 
  -9   2   5      882.68      869.90     17.14 o 
  -8   2   5       79.21       84.85      5.54 o 
  -7   2   5        0.42       11.65      5.60 o 
  -6   2   5      681.45      681.00     10.66 o 
  -5   2   5       81.40       70.18      2.23 o 
  -4   2   5     1327.37     1420.64     11.02 o 
  -3   2   5    17422.85    17496.98     62.67 o 
  -2   2   5      149.61      166.90      4.11 o 
  -1   2   5     2808.90     2987.49     24.82 o 
   0   2   5     1093.38     1076.61     22.01 o 
   1   2   5    71348.92    72398.95    191.84 o 
   2   2   5      449.43      505.28     17.82 o 
   3   2   5     1485.67     1438.07     44.03 o 
   4   2   5      175.09      223.37      8.90 o 
   5   2   5      109.90      169.44      9.24 o 
   6   2   5       35.83       69.30      4.84 o 
   7   2   5      230.70      239.81      7.83 o 
   8   2   5       97.23      114.64      6.13 o 
   9   2   5      311.99      283.50      9.15 o 
  10   2   5        2.23       25.32      7.06 o 
  11   2   5      158.82      155.50     13.34 o 
  12   2   5       92.65      113.12     16.25 o 
  13   2   5       49.79       40.59     12.06 o 
  14   2   5        1.98       19.06      9.43 o 
  15   2   5        2.27       -7.74      7.76 o 
 -15   3   5       75.45      105.36     11.69 o 
 -14   3   5       32.76       42.06      8.47 o 
 -13   3   5      123.86      119.75     11.05 o 
 -12   3   5     1082.03     1003.88     42.16 o 
 -11   3   5       19.87       42.91      7.36 o 
 -10   3   5       14.94       37.21      6.55 o 
  -9   3   5      110.93      105.70      6.47 o 
  -8   3   5      328.75      310.19     10.12 o 
  -7   3   5       64.32       55.79      3.75 o 
  -6   3   5      244.29      262.52      5.08 o 
  -5   3   5        5.21       24.14      3.96 o 
  -4   3   5     2212.93     2312.28     14.84 o 
  -3   3   5     1613.09     1599.63     13.62 o 
  -2   3   5      124.18      144.80      4.99 o 
  -1   3   5     1960.84     1817.76     31.45 o 
   0   3   5       59.77       83.86      7.34 o 
   1   3   5     1825.90     1950.89     34.59 o 
   2   3   5      936.46      939.28     25.16 o 
   3   3   5      488.98      596.48     20.97 o 
   4   3   5     2521.35     2646.97     45.08 o 
   5   3   5    11783.15    12204.88     72.20 o 
   6   3   5     1079.73     1091.33     33.55 o 
   7   3   5     1117.24     1183.88     25.07 o 
   8   3   5        5.20        6.84      4.32 o 
   9   3   5     3348.43     3465.13     36.93 o 
  10   3   5     1760.47     1700.47     29.30 o 
  11   3   5     1019.02     1074.40     45.08 o 
  12   3   5      227.80      214.28     15.92 o 
  13   3   5      224.41      225.39     25.16 o 
  14   3   5        1.22      -10.48     10.48 o 
 -14   4   5        9.13        3.48      7.01 o 
 -13   4   5       23.47       41.41     10.38 o 
 -12   4   5     1592.30     1656.06    103.78 o 
 -11   4   5      155.76      183.41     15.18 o 
 -10   4   5      192.86      217.55     17.82 o 
  -9   4   5      821.98      768.92     18.30 o 
  -8   4   5      586.58      525.14     16.85 o 
  -7   4   5        0.14       11.45      4.44 o 
  -6   4   5     1665.61     1628.51     16.62 o 
  -5   4   5     2748.10     2826.39     20.92 o 
  -4   4   5     1815.12     1830.56     13.94 o 
  -3   4   5      254.67      170.40      7.59 o 
  -2   4   5      444.80      424.54      9.87 o 
  -1   4   5     1414.26     1424.57     21.46 o 
   0   4   5     1426.58     1373.47     15.50 o 
   1   4   5     7667.87     8057.26     77.57 o 
   2   4   5     1321.50     1238.05     32.50 o 
   3   4   5     3143.75     3160.63     52.42 o 
   4   4   5      956.01      953.96     29.35 o 
   5   4   5     2258.55     2143.78     46.13 o 
   6   4   5      141.87      140.53      9.55 o 
   7   4   5      336.99      360.76     14.77 o 
   8   4   5      450.45      443.32     29.35 o 
   9   4   5       27.59       46.39      7.30 o 
  10   4   5     1262.35     1243.69     34.07 o 
  11   4   5       27.85       59.75     13.63 o 
  12   4   5       27.83       35.64     10.48 o 
  13   4   5       79.61       82.82     16.77 o 
  14   4   5        9.57       19.92     11.53 o 
 -14   5   5       14.07       41.43     16.25 o 
 -13   5   5        0.56        9.22      8.91 o 
 -12   5   5       73.30       74.57     12.06 o 
 -11   5   5       51.74       57.01      9.55 o 
 -10   5   5       33.47       34.02     10.48 o 
  -9   5   5        6.39       13.48      5.03 o 
  -8   5   5       39.55       46.21     10.48 o 
  -7   5   5      285.24      265.89      9.77 o 
  -6   5   5        9.58        9.15      2.90 o 
  -5   5   5      285.44      300.12     13.38 o 
  -4   5   5      655.10      517.45     10.44 o 
  -3   5   5       46.85       35.69      4.24 o 
  -2   5   5       26.59       31.81      3.63 o 
  -1   5   5      556.83      557.68     14.77 o 
   0   5   5     2948.53     2850.09     56.61 o 
   1   5   5     1871.99     1994.92     41.93 o 
   2   5   5       13.66       12.58      5.24 o 
   3   5   5     1013.21     1053.54     32.50 o 
   4   5   5       55.64       52.58      7.34 o 
   5   5   5       24.49       12.58      6.29 o 
   6   5   5      217.21      185.55     15.72 o 
   7   5   5     1184.36     1157.33     37.74 o 
   8   5   5        1.63        7.34      5.24 o 
   9   5   5      550.84      509.21     20.13 o 
  10   5   5        1.10        0.48      4.78 o 
  11   5   5      103.71       92.33      9.82 o 
  12   5   5       14.77       18.87     10.48 o 
  13   5   5        0.43       -7.34      9.43 o 
  14   5   5       59.74       64.99     15.72 o 
 -13   6   5        3.59        8.59      7.76 o 
 -12   6   5       73.58       75.56     10.73 o 
 -11   6   5        0.17       -5.01      6.81 o 
 -10   6   5       54.87       57.66     13.63 o 
  -9   6   5        6.44       10.48      9.43 o 
  -8   6   5       84.18       88.29      6.44 o 
  -7   6   5        6.68       12.47      4.92 o 
  -6   6   5      753.55      730.58     16.60 o 
  -5   6   5       35.99       47.44      5.02 o 
  -4   6   5        4.63        7.70      3.63 o 
  -3   6   5      819.21      835.78     14.39 o 
  -2   6   5      190.01      176.50      6.78 o 
  -1   6   5      272.37      258.57     29.35 o 
   0   6   5     1725.53     1976.92     59.23 o 
   1   6   5      136.85      128.94     12.58 o 
   2   6   5       21.79        9.43      5.24 o 
   3   6   5        4.49       22.55      5.19 o 
   4   6   5       10.10       15.72      4.45 o 
   5   6   5      107.62      109.35      8.50 o 
   6   6   5       27.43       11.53      6.29 o 
   7   6   5     1137.11     1126.93     39.84 o 
   8   6   5       69.03       54.73      7.34 o 
   9   6   5      212.52      211.35     13.70 o 
  10   6   5      239.62      252.74     23.06 o 
  11   6   5      128.79      117.33     11.58 o 
  12   6   5      262.50      258.93     26.21 o 
  13   6   5      204.90      210.71     25.16 o 
 -13   7   5        0.04       -8.80      8.80 o 
 -12   7   5       82.35       96.58     12.96 o 
 -11   7   5        5.03        9.69     11.01 o 
 -10   7   5      122.23      148.86     18.87 o 
  -9   7   5        1.27        4.12      6.81 o 
  -8   7   5     1266.15     1311.42     24.30 o 
  -7   7   5      399.19      409.93     13.54 o 
  -6   7   5      468.54      473.96     14.18 o 
  -5   7   5       20.08       36.43      5.22 o 
  -4   7   5      750.16      739.17     17.32 o 
  -3   7   5      130.74      113.45      6.05 o 
  -2   7   5      573.57      596.10     13.11 o 
  -1   7   5      745.39      778.26     16.96 o 
   0   7   5      704.90      680.88     15.43 o 
   1   7   5       15.27       14.40      3.26 o 
   2   7   5     1536.05     1550.50     32.24 o 
   3   7   5      150.63      147.11     10.73 o 
   4   7   5      191.50      224.71     12.96 o 
   5   7   5      292.03      274.48     14.44 o 
   6   7   5      104.56      106.93     13.63 o 
   7   7   5       12.14       -6.29      7.34 o 
   8   7   5      296.47      346.99     24.11 o 
   9   7   5        0.04       -4.61      6.29 o 
  10   7   5        1.66       -0.52      5.93 o 
  11   7   5       33.10       42.28      8.50 o 
  12   7   5      165.35      207.56     26.21 o 
  13   7   5       11.10       48.22     16.77 o 
 -12   8   5        4.89       -4.34      9.96 o 
 -11   8   5        4.40       -2.10     10.48 o 
 -10   8   5        8.35       19.92     11.53 o 
  -9   8   5       98.09       80.12     10.30 o 
  -8   8   5        3.55       -6.27      6.27 o 
  -7   8   5        0.23       -3.61      9.03 o 
  -6   8   5        4.04        3.07      4.15 o 
  -5   8   5      463.55      458.79     15.11 o 
  -4   8   5     2888.58     2771.03     35.01 o 
  -3   8   5      288.54      265.22      9.89 o 
  -2   8   5     2992.53     3023.78     30.90 o 
  -1   8   5      451.41      407.97     11.30 o 
   0   8   5     1266.45     1189.58     21.43 o 
   1   8   5       88.04       86.29      6.21 o 
   2   8   5      447.24      407.91     12.57 o 
   3   8   5       26.57       26.03      9.43 o 
   4   8   5      289.93      285.66     20.97 o 
   5   8   5       91.63       89.95     13.63 o 
   6   8   5        0.45       -7.58     10.48 o 
   7   8   5        9.66       25.16      9.43 o 
   8   8   5        2.91        3.14      7.34 o 
   9   8   5       30.78       39.84     11.53 o 
  10   8   5       19.70       21.49      6.67 o 
  11   8   5       25.64       16.28      7.01 o 
  12   8   5       33.99       32.50     13.63 o 
 -11   9   5        5.11        0.00     11.53 o 
 -10   9   5       23.85       27.26     12.58 o 
  -9   9   5      166.29      158.39     14.03 o 
  -8   9   5       43.86       34.84     13.10 o 
  -7   9   5      130.63      168.40     10.48 o 
  -6   9   5      436.81      473.11     16.49 o 
  -5   9   5      682.37      703.07     27.35 o 
  -4   9   5        0.13        8.91      4.61 o 
  -3   9   5      255.27      266.61     12.34 o 
  -2   9   5      952.87      961.89     18.77 o 
  -1   9   5      117.84      106.94      6.57 o 
   0   9   5       11.03       15.70      3.92 o 
   1   9   5        2.07       -3.67      5.19 o 
   2   9   5      242.65      224.92     14.83 o 
   3   9   5      133.96      123.68     11.04 o 
   4   9   5       36.64       26.60      5.93 o 
   5   9   5      251.08      228.61     15.57 o 
   6   9   5       84.52       58.86     10.48 o 
   7   9   5        4.69       -7.34      7.34 o 
   8   9   5       16.72       25.16     10.48 o 
   9   9   5       31.66       29.35     11.53 o 
  10   9   5        2.26       13.63      6.67 o 
  11   9   5       16.49       16.77      7.55 o 
 -10  10   5       51.17       53.46     14.68 o 
  -9  10   5       10.14       -0.52      6.67 o 
  -8  10   5        2.05       18.87     11.53 o 
  -7  10   5      632.95      607.01     19.90 o 
  -6  10   5       62.35       88.83      8.86 o 
  -5  10   5      228.54      264.15     13.21 o 
  -4  10   5      310.66      279.46     12.87 o 
  -3  10   5       27.79       26.40      7.34 o 
  -2  10   5      115.74      117.13     11.86 o 
  -1  10   5      476.67      466.00     17.73 o 
   0  10   5       15.35       13.39      5.02 o 
   1  10   5        3.37        8.72      5.22 o 
   2  10   5      278.73      269.42     13.92 o 
   3  10   5        0.51        2.28      6.27 o 
   4  10   5      303.78      252.02     15.92 o 
   5  10   5       71.13       85.36     10.73 o 
   6  10   5        3.31        6.29      5.93 o 
   7  10   5       16.27       31.45     10.48 o 
   8  10   5        3.86       -4.19      8.39 o 
   9  10   5       28.36       55.56     13.63 o 
  10  10   5       20.37       25.16     10.48 o 
  -9  11   5       24.81       44.15     10.30 o 
  -8  11   5       23.79       29.88      8.15 o 
  -7  11   5       92.23       89.24     11.04 o 
  -6  11   5       23.40       21.12      7.76 o 
  -5  11   5       26.01       44.65      8.90 o 
  -4  11   5        1.60       -6.55      6.55 o 
  -3  11   5       11.98       11.26     15.20 o 
  -2  11   5      194.34      177.13     14.44 o 
  -1  11   5       51.40       41.60      8.50 o 
   0  11   5      122.56      116.94     12.60 o 
   1  11   5      328.44      295.61     14.92 o 
   2  11   5       75.62       58.10      9.99 o 
   3  11   5       50.00       49.04      7.82 o 
   4  11   5       62.04       78.84      9.10 o 
   5  11   5      194.47      165.39     14.83 o 
   6  11   5        4.82       -1.93      7.01 o 
   7  11   5       83.86       84.91     17.82 o 
   8  11   5       20.31       53.46     15.72 o 
  -7  12   5        1.86      -13.63     13.63 o 
  -6  12   5       32.45       13.86      6.55 o 
  -5  12   5       37.48       43.50      9.55 o 
  -4  12   5       58.20       39.78     19.92 o 
  -3  12   5       63.42       58.34     10.38 o 
  -2  12   5       44.36       27.26      8.15 o 
  -1  12   5       56.00       19.39      7.41 o 
   0  12   5       15.67       17.30      7.41 o 
   1  12   5      102.09      119.75     14.03 o 
   2  12   5        7.63       23.38      8.50 o 
   3  12   5       11.69       27.31      9.65 o 
   4  12   5        2.53        1.69      5.77 o 
   5  12   5       26.41       39.28      7.82 o 
   6  12   5        3.57       12.68      6.60 o 
   7  12   5       17.18       20.67      9.21 o 
  -4  13   5        0.00       -1.73      8.91 o 
  -3  13   5       32.08       38.20      9.96 o 
  -2  13   5        7.17        5.74      7.01 o 
  -1  13   5       83.56       73.08     11.04 o 
   0  13   5        0.01        7.34     20.97 o 
   1  13   5      123.78      137.72     14.83 o 
   2  13   5        0.08        3.29      9.96 o 
   3  13   5       57.86       90.72     12.96 o 
   4  13   5        2.32        8.91      7.41 o 
 -15   0   6      110.57      134.18     19.92 o 
 -14   0   6        0.92       -5.44      7.76 o 
 -13   0   6       55.54       60.42      9.64 o 
 -12   0   6      259.56      243.73     15.57 o 
 -11   0   6      308.25      284.46     15.92 o 
 -10   0   6      800.84      842.48     25.20 o 
  -9   0   6       30.96       26.08      6.27 o 
  -8   0   6     1954.88     1803.08     32.24 o 
  -7   0   6        2.37       -1.57      3.71 o 
  -6   0   6        2.44        4.72      4.72 o 
  -5   0   6      119.15      116.36      6.67 o 
  -4   0   6     6686.60     6912.61     32.89 o 
  -3   0   6     5064.91     5070.91     72.17 o 
  -2   0   6     4969.44     5222.65     39.84 o 
  -1   0   6      583.46      642.61     14.68 o 
   0   0   6        0.81        4.19      3.14 o 
   1   0   6     1156.69     1100.09     33.55 o 
   2   0   6    10952.13    11307.98    120.03 o 
   3   0   6     5267.99     5411.53     38.52 o 
   4   0   6     6997.48     6897.17    179.26 o 
   5   0   6     1017.97     1076.30     20.29 o 
   6   0   6     1237.71      935.83     19.85 o 
   7   0   6     2896.50     2738.22     36.24 o 
   8   0   6     5494.27     5582.05     53.64 o 
   9   0   6      240.88      224.11     11.82 o 
  10   0   6     1568.53     1504.62     30.19 o 
  11   0   6      473.07      445.53     29.35 o 
  12   0   6      244.76      259.98     24.11 o 
  13   0   6       18.89       11.53      9.43 o 
  14   0   6      550.50      579.71     38.79 o 
  15   0   6       70.92       92.25     18.87 o 
 -15   1   6       42.52       47.38     10.38 o 
 -14   1   6       58.13       90.97     10.29 o 
 -13   1   6       20.60       25.83      5.48 o 
 -12   1   6        0.42       22.63      5.32 o 
 -11   1   6       42.61       36.82      5.30 o 
 -10   1   6      566.03      543.98     20.00 o 
  -9   1   6      948.21      940.19     17.79 o 
  -8   1   6     1990.83     1937.37     23.58 o 
  -7   1   6      612.85      525.66     23.06 o 
  -6   1   6     1076.02     1054.99     27.37 o 
  -5   1   6       36.86       22.91      1.45 o 
  -4   1   6     3499.47     3098.21     31.31 o 
  -3   1   6     3300.61     3301.57     12.17 o 
  -2   1   6    41780.45    41726.14    354.80 o 
  -1   1   6     5328.79     5352.64     45.08 o 
   0   1   6    24920.36    23996.71    101.69 o 
   1   1   6      662.02      588.35     14.15 o 
   2   1   6      763.29      868.54     14.15 o 
   3   1   6       19.98       34.74      4.41 o 
   4   1   6     5452.54     5506.63     31.32 o 
   5   1   6       47.67       38.59      3.38 o 
   6   1   6        4.55        7.53      2.54 o 
   7   1   6      914.76      967.43     15.39 o 
   8   1   6      150.66      141.03      6.32 o 
   9   1   6        4.93        8.05      2.70 o 
  10   1   6      616.95      592.32     13.64 o 
  11   1   6        5.69        5.36     13.10 o 
  12   1   6       35.27       39.81      8.50 o 
  13   1   6        0.01       13.63      8.15 o 
  14   1   6        2.78       -0.52     13.10 o 
  15   1   6        7.81       12.12     11.53 o 
 -15   2   6       11.02       31.07      7.74 o 
 -14   2   6       27.43       20.71      7.72 o 
 -13   2   6       53.95       55.61      8.26 o 
 -12   2   6        0.09       25.17      5.73 o 
 -11   2   6       55.42       83.35      6.96 o 
 -10   2   6      119.29      137.57      8.68 o 
  -9   2   6        6.25       19.03      4.43 o 
  -8   2   6        0.25        0.97      2.02 o 
  -7   2   6     2264.27     2228.37     18.70 o 
  -6   2   6       13.30       25.58      4.79 o 
  -5   2   6      759.31      643.53      7.68 o 
  -4   2   6      359.32      434.10      5.62 o 
  -3   2   6     8099.73     8370.35     39.56 o 
  -2   2   6     1409.43     1391.13     12.41 o 
  -1   2   6    13634.09    13144.08     76.53 o 
   0   2   6    23340.39    23070.01    107.98 o 
   1   2   6    19927.60    20721.80    109.02 o 
   2   2   6     2919.12     2613.42     40.88 o 
   3   2   6     3811.89     3691.68     89.11 o 
   4   2   6     5138.50     5269.12    139.95 o 
   5   2   6     4186.97     4125.75     41.14 o 
   6   2   6     1616.60     1552.10     18.76 o 
   7   2   6        7.66        2.90      2.64 o 
   8   2   6      154.58      135.26      6.51 o 
   9   2   6      158.88      125.87      8.62 o 
  10   2   6     2640.10     2468.39     42.67 o 
  11   2   6       73.91       88.07     10.73 o 
  12   2   6      348.84      312.01     25.68 o 
  13   2   6       15.21       15.83      7.01 o 
  14   2   6       13.49       21.49      6.67 o 
  15   2   6        0.30       -7.76      7.76 o 
 -15   3   6       28.33       43.68      9.04 o 
 -14   3   6       26.24       26.76      8.02 o 
 -13   3   6      256.79      261.27     20.81 o 
 -12   3   6        3.48       70.86      9.65 o 
 -11   3   6      287.67      310.31     14.69 o 
 -10   3   6      648.19      640.36     17.40 o 
  -9   3   6      156.06      135.17      7.11 o 
  -8   3   6      387.65      411.06      9.17 o 
  -7   3   6      200.81      200.22      6.83 o 
  -6   3   6        4.56       27.89      4.13 o 
  -5   3   6      362.99      389.73      6.40 o 
  -4   3   6     1573.07     1792.72     13.34 o 
  -3   3   6     3551.77     4092.55     52.87 o 
  -2   3   6      313.63      322.99      6.13 o 
  -1   3   6      177.93      157.27      7.41 o 
   0   3   6     1546.63     1528.43     30.40 o 
   1   3   6     3771.33     3912.27     51.37 o 
   2   3   6     2163.80     1943.55     37.74 o 
   3   3   6      464.99      510.52     19.92 o 
   4   3   6     4332.70     4544.39     60.80 o 
   5   3   6     5286.19     5356.70     48.91 o 
   6   3   6      429.26      457.10     19.39 o 
   7   3   6      724.40      704.08     19.55 o 
   8   3   6      126.37      126.64      7.45 o 
   9   3   6     1495.26     1510.58     24.65 o 
  10   3   6      239.38      258.01     10.90 o 
  11   3   6     1435.21     1375.37     53.46 o 
  12   3   6       52.20       15.72      9.43 o 
  13   3   6       18.50       11.53      8.39 o 
  14   3   6        2.25      -11.53     11.53 o 
 -14   4   6       68.42       67.35     11.86 o 
 -13   4   6        0.03        2.92      7.01 o 
 -12   4   6      112.11      157.30     15.92 o 
 -11   4   6     1328.29     1329.96     55.04 o 
 -10   4   6      380.78      355.52     42.46 o 
  -9   4   6       54.36       43.39      5.26 o 
  -8   4   6      285.54      290.66     10.06 o 
  -7   4   6     1563.49     1572.44     16.81 o 
  -6   4   6      350.84      336.70      7.82 o 
  -5   4   6       72.34       74.83      3.51 o 
  -4   4   6       18.06        7.00      1.38 o 
  -3   4   6      465.79      474.87      7.12 o 
  -2   4   6     3071.83     3172.21     27.19 o 
  -1   4   6     1091.95     1137.58     20.37 o 
   0   4   6     3492.75     3683.33     27.62 o 
   1   4   6     4552.29     5188.05     63.95 o 
   2   4   6     2593.82     2586.16     47.17 o 
   3   4   6     1029.80     1070.32     31.45 o 
   4   4   6     2849.20     2667.93     51.37 o 
   5   4   6      107.03      107.98     11.53 o 
   6   4   6      694.23      741.33     20.37 o 
   7   4   6      485.45      467.15     17.00 o 
   8   4   6       45.27       61.92      8.05 o 
   9   4   6      396.45      398.84     13.70 o 
  10   4   6     1285.15     1219.15     23.76 o 
  11   4   6      876.99      827.08     26.19 o 
  12   4   6        4.90       -4.19      8.39 o 
  13   4   6        8.39       -2.10      9.43 o 
  14   4   6       79.77       60.80     15.72 o 
 -14   5   6       50.76       64.14     12.21 o 
 -13   5   6       34.62       50.77      9.99 o 
 -12   5   6       38.53       38.79      8.90 o 
 -11   5   6      145.55      125.04     16.77 o 
 -10   5   6      324.21      270.47     17.05 o 
  -9   5   6      599.91      574.60     19.13 o 
  -8   5   6       39.41       44.49      7.86 o 
  -7   5   6      355.49      359.84     10.80 o 
  -6   5   6       44.22       57.22      6.53 o 
  -5   5   6      209.43      186.10      6.47 o 
  -4   5   6      544.89      553.18     11.08 o 
  -3   5   6      807.90      783.64     12.95 o 
  -2   5   6        0.12        7.03      3.14 o 
  -1   5   6      211.33      232.40      9.99 o 
   0   5   6        0.36        4.79      4.72 o 
   1   5   6       18.49       -7.34      7.34 o 
   2   5   6      435.86      492.70     22.01 o 
   3   5   6     2614.28     2419.48     50.32 o 
   4   5   6      206.39      200.23     15.72 o 
   5   5   6       57.35       80.72     10.48 o 
   6   5   6      739.53      777.84     30.40 o 
   7   5   6      478.12      472.04     18.49 o 
   8   5   6       22.71       11.61      7.86 o 
   9   5   6      276.97      273.74     29.35 o 
  10   5   6       73.21       64.16     12.58 o 
  11   5   6      166.11      154.37     12.83 o 
  12   5   6       47.24       48.22     13.63 o 
  13   5   6       17.22       34.59     13.63 o 
  14   5   6        0.39      -10.48     11.53 o 
 -13   6   6        3.56        8.69     12.58 o 
 -12   6   6        7.79        7.97      7.30 o 
 -11   6   6      174.70      137.67     13.70 o 
 -10   6   6        1.54        2.10      8.39 o 
  -9   6   6       17.90       13.21      5.23 o 
  -8   6   6        2.71        8.84      6.81 o 
  -7   6   6        9.55        7.95      3.31 o 
  -6   6   6        3.99        4.78      3.39 o 
  -5   6   6       64.86       78.39      6.48 o 
  -4   6   6       93.30       88.12      5.06 o 
  -3   6   6       15.06       24.89      3.51 o 
  -2   6   6      549.23      522.92     13.29 o 
  -1   6   6       48.79       46.14      5.02 o 
   0   6   6       15.91       15.98      2.40 o 
   1   6   6     1373.25     1476.01     40.88 o 
   2   6   6      134.59      104.83     11.53 o 
   3   6   6       51.98       65.42      7.01 o 
   4   6   6       65.82       66.94      7.30 o 
   5   6   6       73.09       60.80      9.43 o 
   6   6   6      726.15      659.38     30.40 o 
   7   6   6     1273.36     1123.78     39.84 o 
   8   6   6       93.97      104.92      9.99 o 
   9   6   6        7.55       -2.40      5.03 o 
  10   6   6       16.72       13.74      7.01 o 
  11   6   6      309.88      313.44     18.35 o 
  12   6   6        0.10        2.10      9.43 o 
  13   6   6       80.83       71.28     16.77 o 
 -13   7   6       10.43        0.59     13.63 o 
 -12   7   6       24.15       32.58      9.43 o 
 -11   7   6       16.84       28.30     12.58 o 
 -10   7   6        0.04        2.10      8.39 o 
  -9   7   6      327.14      275.61     15.51 o 
  -8   7   6        6.70       19.48      6.78 o 
  -7   7   6       20.15       10.92      4.00 o 
  -6   7   6       52.77       43.46      4.94 o 
  -5   7   6      126.04      129.57      7.82 o 
  -4   7   6       49.03       49.76      4.57 o 
  -3   7   6      151.44      141.54      6.50 o 
  -2   7   6       90.61       81.47      5.20 o 
  -1   7   6     1604.69     1692.91     24.68 o 
   0   7   6      203.53      201.48      9.59 o 
   1   7   6      112.15      118.31     11.01 o 
   2   7   6       24.76       45.75      6.67 o 
   3   7   6       93.16       74.31      9.96 o 
   4   7   6      594.11      622.04     21.12 o 
   5   7   6     1237.14     1222.34     33.02 o 
   6   7   6      116.94      121.60     15.72 o 
   7   7   6       14.06       14.68      7.34 o 
   8   7   6       58.06       40.88     10.48 o 
   9   7   6       39.59       19.73      9.96 o 
  10   7   6       13.10       17.08      6.27 o 
  11   7   6      119.11      100.51     12.08 o 
  12   7   6       45.57       50.32     14.68 o 
  13   7   6       77.89       69.19     16.77 o 
 -12   8   6        7.98       20.49      8.80 o 
 -11   8   6       13.32       -4.19     11.53 o 
 -10   8   6       38.39       55.56     14.68 o 
  -9   8   6        9.05       10.24      6.27 o 
  -8   8   6        0.24        1.26      5.52 o 
  -7   8   6      265.45      239.41     11.22 o 
  -6   8   6      260.63      216.76     10.68 o 
  -5   8   6       28.16       27.93      4.94 o 
  -4   8   6       27.53       23.17      4.77 o 
  -3   8   6     2650.43     2622.65     29.38 o 
  -2   8   6       58.22       61.33      5.32 o 
  -1   8   6      239.99      191.30      8.19 o 
   0   8   6      114.15      104.50      8.73 o 
   1   8   6      118.07      134.03      8.19 o 
   2   8   6       10.13        1.57      5.19 o 
   3   8   6       85.12       83.46      8.80 o 
   4   8   6      117.52       91.12      9.99 o 
   5   8   6       27.88       17.30      5.93 o 
   6   8   6      301.05      254.74     22.01 o 
   7   8   6        1.68       -7.34      7.34 o 
   8   8   6        8.95       -3.14      7.34 o 
   9   8   6      121.00      135.30     12.60 o 
  10   8   6       18.59        7.13      5.52 o 
  11   8   6       19.60       44.30      9.24 o 
  12   8   6       61.83       53.46     15.72 o 
 -11   9   6      254.92      289.33     29.35 o 
 -10   9   6        0.30       17.82     13.63 o 
  -9   9   6       91.51      129.00     15.20 o 
  -8   9   6       40.37       72.33      9.99 o 
  -7   9   6       49.83       51.20      6.60 o 
  -6   9   6       62.47       89.09      8.66 o 
  -5   9   6       46.08       64.25      7.65 o 
  -4   9   6      109.04      114.19      8.83 o 
  -3   9   6     1363.92     1428.76     23.29 o 
  -2   9   6      395.32      430.33     12.99 o 
  -1   9   6       10.49        5.94      3.80 o 
   0   9   6       64.12       51.45      5.41 o 
   1   9   6       21.65       19.54      4.58 o 
   2   9   6      425.68      413.41     19.63 o 
   3   9   6       89.34      107.51     11.12 o 
   4   9   6        4.23       13.39      6.81 o 
   5   9   6      110.64      112.89     11.12 o 
   6   9   6      185.12      179.66     13.70 o 
   7   9   6      243.07      291.43     25.16 o 
   8   9   6      146.25      127.89     17.82 o 
   9   9   6       52.60       85.96     14.68 o 
  10   9   6       20.92       19.39      8.15 o 
  11   9   6       83.47      130.39     14.03 o 
 -10  10   6       21.55       42.98     13.63 o 
  -9  10   6       11.92       28.55     14.15 o 
  -8  10   6      309.34      305.09     18.53 o 
  -7  10   6      150.43      199.49     13.17 o 
  -6  10   6      581.14      606.70     19.53 o 
  -5  10   6       62.36       85.15     10.19 o 
  -4  10   6      348.16      379.43     14.77 o 
  -3  10   6      567.51      583.77     18.34 o 
  -2  10   6        4.94       53.73      7.57 o 
  -1  10   6      649.94      682.50     20.98 o 
   0  10   6        2.66        9.67      5.49 o 
   1  10   6       67.72       67.48      7.82 o 
   2  10   6      139.34      136.35     13.34 o 
   3  10   6      394.17      392.49     20.37 o 
   4  10   6       56.36       51.06      9.24 o 
   5  10   6        3.78        8.66      7.01 o 
   6  10   6       24.16       33.96      7.30 o 
   7  10   6       71.39      132.09     18.87 o 
   8  10   6        5.04        1.05      9.43 o 
   9  10   6      102.66      164.58     22.01 o 
  10  10   6       14.88       18.27      7.76 o 
  -9  11   6        2.28        6.29     10.48 o 
  -8  11   6        8.11       22.91      7.76 o 
  -7  11   6        0.45        8.91      6.67 o 
  -6  11   6        5.84        0.96      4.89 o 
  -5  11   6        0.64        7.06      7.01 o 
  -4  11   6       73.16       68.40      9.64 o 
  -3  11   6      133.56      160.45     14.08 o 
  -2  11   6       18.41       21.25      8.39 o 
  -1  11   6       88.16       87.46     11.47 o 
   0  11   6       64.11       62.19      8.01 o 
   1  11   6       53.87       43.55      7.65 o 
   2  11   6      109.48      116.83     10.41 o 
   3  11   6       51.05       67.02      8.66 o 
   4  11   6        9.20       33.39      8.50 o 
   5  11   6        3.61        8.19      7.76 o 
   6  11   6       60.50       64.40     11.53 o 
   7  11   6        6.65        5.24      9.43 o 
   8  11   6       14.20       19.92     12.58 o 
  -7  12   6       60.99       57.66     13.63 o 
  -6  12   6       35.29       45.48      9.07 o 
  -5  12   6        1.11        0.52      6.81 o 
  -4  12   6        0.58       -2.62      7.86 o 
  -3  12   6       17.00       13.10      7.41 o 
  -2  12   6       26.05       38.87      8.90 o 
  -1  12   6       85.33       67.60     14.15 o 
   0  12   6        1.28        4.19      6.67 o 
   1  12   6       22.19       33.20      8.16 o 
   2  12   6        9.34        8.55      8.91 o 
   3  12   6       12.92       19.22      6.66 o 
   4  12   6       20.91       17.96     10.35 o 
   5  12   6        1.79        3.84      5.45 o 
   6  12   6        1.62       12.25      5.63 o 
  -4  13   6       40.80       35.12      9.64 o 
  -3  13   6        3.85        0.00      6.67 o 
  -2  13   6       38.66        9.91      7.30 o 
  -1  13   6       12.84       18.03      8.39 o 
   0  13   6        6.32        5.19     12.06 o 
   1  13   6        0.02        4.33      8.50 o 
   2  13   6        1.10        4.72      7.41 o 
   3  13   6       21.56       46.67     11.12 o 
 -15   1   7       24.38       23.06      7.26 o 
 -14   1   7      285.19      294.55     13.74 o 
 -13   1   7       28.87       45.03      6.26 o 
 -12   1   7      372.84      416.04     14.41 o 
 -11   1   7        0.66        4.29      4.00 o 
 -10   1   7     2792.09     2817.40     37.83 o 
  -9   1   7      503.89      534.31     15.53 o 
  -8   1   7      593.13      626.25     13.61 o 
  -7   1   7     2002.99     1972.78     22.49 o 
  -6   1   7      446.49      409.27     13.06 o 
  -5   1   7     1272.13     1320.62     17.32 o 
  -4   1   7      532.76      611.79      8.35 o 
  -3   1   7     9414.81     9557.74     44.83 o 
  -2   1   7      396.35      389.77      7.55 o 
  -1   1   7      530.64      639.46     16.77 o 
   0   1   7       38.86       26.21      4.19 o 
   1   1   7     6871.87     7210.40    168.25 o 
   2   1   7     3408.39     3425.66     63.42 o 
   3   1   7     2312.59     2335.24     43.64 o 
   4   1   7     1397.03     1457.21     18.61 o 
   5   1   7     2602.58     2383.68     22.25 o 
   6   1   7     2336.86     2315.07     35.56 o 
   7   1   7     1042.42     1020.69     16.08 o 
   8   1   7       35.29       27.54      4.00 o 
   9   1   7      273.08      259.41      9.43 o 
  10   1   7      100.89      104.18      6.29 o 
  11   1   7       52.74       43.29      8.31 o 
  12   1   7       29.20       39.74      8.31 o 
  13   1   7       10.05       15.72      8.15 o 
  14   1   7        0.80        6.09      7.76 o 
  15   1   7        0.13        7.43      8.05 o 
 -15   2   7       38.25       43.04      8.16 o 
 -14   2   7       80.48       93.82     10.07 o 
 -13   2   7       63.11       57.96      6.64 o 
 -12   2   7      108.62      129.65      8.75 o 
 -11   2   7       47.13       66.96      7.13 o 
 -10   2   7     2672.86     2567.34     34.04 o 
  -9   2   7       56.29       74.04      6.27 o 
  -8   2   7       10.72       11.69      2.22 o 
  -7   2   7       18.40       11.37      3.79 o 
  -6   2   7     1818.45     1795.71     17.11 o 
  -5   2   7     6267.40     6457.97     39.93 o 
  -4   2   7      743.22      708.83      8.26 o 
  -3   2   7     8010.27     8343.99     48.28 o 
  -2   2   7     6587.34     6627.91     44.33 o 
  -1   2   7    14180.69    13496.71    172.45 o 
   0   2   7     7720.62     7720.75     66.04 o 
   1   2   7     7785.80     8423.11     72.33 o 
   2   2   7     2955.51     3123.78     83.34 o 
   3   2   7     3179.69     3012.18     84.39 o 
   4   2   7     1816.03     1798.95     25.91 o 
   5   2   7       83.27       93.06      7.01 o 
   6   2   7       59.80       52.01      3.86 o 
   7   2   7      266.82      236.88      8.93 o 
   8   2   7       20.77       22.95      3.63 o 
   9   2   7        6.87        2.65      4.58 o 
  10   2   7      332.26      325.12     11.16 o 
  11   2   7       46.66       66.08     14.68 o 
  12   2   7       52.71       50.77     19.39 o 
  13   2   7       14.87       18.64     19.92 o 
  14   2   7       23.50       21.49      8.15 o 
 -15   3   7        1.02        5.82      6.51 o 
 -14   3   7       13.30       -0.11      5.63 o 
 -13   3   7        1.67       15.89      6.24 o 
 -12   3   7       31.47       45.33      7.55 o 
 -11   3   7        0.33       33.59      5.96 o 
 -10   3   7      405.88      431.54     15.74 o 
  -9   3   7        0.67        9.88      4.15 o 
  -8   3   7        5.24        1.97      2.12 o 
  -7   3   7     1112.82     1198.67     15.97 o 
  -6   3   7      793.24      837.27      9.91 o 
  -5   3   7       90.74       83.21      3.50 o 
  -4   3   7     1473.44     1512.20     12.50 o 
  -3   3   7        8.20        3.79      1.97 o 
  -2   3   7      783.80      929.47     14.11 o 
  -1   3   7     4254.41     3983.18     35.20 o 
   0   3   7      856.52      857.51     24.11 o 
   1   3   7       16.09       13.63      5.24 o 
   2   3   7      114.14      127.89     10.48 o 
   3   3   7    19821.82    20343.37    128.94 o 
   4   3   7     5604.23     5869.10    254.74 o 
   5   3   7     4943.81     5063.42    105.88 o 
   6   3   7      358.20      365.86     14.08 o 
   7   3   7     1199.03     1181.71     25.91 o 
   8   3   7     1928.15     1884.38     26.85 o 
   9   3   7       17.69       43.82      5.63 o 
  10   3   7      226.01      230.64     14.33 o 
  11   3   7      625.80      690.76     23.93 o 
  12   3   7       38.95       26.21      8.39 o 
  13   3   7        2.00       -3.14     12.58 o 
  14   3   7       41.79       75.48     16.77 o 
 -14   4   7       52.69       63.04     12.54 o 
 -13   4   7       23.27       13.58     12.06 o 
 -12   4   7       64.07       83.42     11.86 o 
 -11   4   7      908.94      929.72     31.50 o 
 -10   4   7       50.72       71.77      9.99 o 
  -9   4   7      225.27      221.12     11.63 o 
  -8   4   7       44.61       43.35      4.78 o 
  -7   4   7     1074.24     1089.94     14.21 o 
  -6   4   7       82.42       57.73      3.56 o 
  -5   4   7      852.30      792.57     10.13 o 
  -4   4   7      533.61      506.05      7.84 o 
  -3   4   7      246.05      227.38      5.35 o 
  -2   4   7     1124.63     1181.01     18.79 o 
  -1   4   7     5161.17     5277.17     44.48 o 
   0   4   7     1171.90     1117.49     30.40 o 
   1   4   7       30.01       42.98      6.29 o 
   2   4   7      889.57     1217.08     32.50 o 
   3   4   7     7300.61     7259.50     82.82 o 
   4   4   7     3017.46     2815.74     53.46 o 
   5   4   7     1128.54     1206.49     24.82 o 
   6   4   7       10.93       16.77      5.19 o 
   7   4   7      300.86      301.74     22.54 o 
   8   4   7      724.51      750.09     22.94 o 
   9   4   7      475.84      482.26     15.21 o 
  10   4   7      675.17      681.47     18.30 o 
  11   4   7      272.17      254.72     22.01 o 
  12   4   7        0.04       -6.29     10.48 o 
  13   4   7        4.33      -12.58     12.58 o 
  14   4   7        0.43       17.82     12.58 o 
 -14   5   7       22.11       55.06     11.47 o 
 -13   5   7        3.12        9.98      7.76 o 
 -12   5   7       26.65       27.26      8.15 o 
 -11   5   7       17.14       -0.23      7.34 o 
 -10   5   7       93.47       86.39     10.73 o 
  -9   5   7       22.78       38.79     11.53 o 
  -8   5   7      457.64      498.84     18.13 o 
  -7   5   7        2.84        4.08      2.94 o 
  -6   5   7      330.22      324.55     12.50 o 
  -5   5   7        0.01        7.05      2.13 o 
  -4   5   7     1690.12     1533.79     18.25 o 
  -3   5   7      339.21      329.15     10.87 o 
  -2   5   7     2102.36     2012.61     24.41 o 
  -1   5   7      289.79      295.15     17.08 o 
   0   5   7     2669.31     2744.46     50.32 o 
   1   5   7       69.56       36.69      6.29 o 
   2   5   7      903.65      780.99     28.30 o 
   3   5   7     1406.22     1357.55     38.79 o 
   4   5   7     1267.64     1300.94     38.79 o 
   5   5   7      149.81      180.31     14.68 o 
   6   5   7     1651.91     1775.83     47.17 o 
   7   5   7      131.02      133.76     10.38 o 
   8   5   7        1.31       -0.08      5.77 o 
   9   5   7        7.72        8.14      4.78 o 
  10   5   7       35.23       36.73      5.16 o 
  11   5   7       55.31       58.75      8.05 o 
  12   5   7       18.93       17.82      9.43 o 
  13   5   7        4.53       -2.10     10.48 o 
  14   5   7        0.06       22.01     14.68 o 
 -13   6   7       63.26       80.32     12.96 o 
 -12   6   7        0.09       -7.01      7.01 o 
 -11   6   7        8.01        3.67     11.01 o 
 -10   6   7      127.94      127.89     17.82 o 
  -9   6   7       37.33       41.08      7.30 o 
  -8   6   7       40.10       21.77      5.52 o 
  -7   6   7        5.82        7.71      3.87 o 
  -6   6   7       14.00        8.17      2.99 o 
  -5   6   7       92.04       75.56      4.93 o 
  -4   6   7      465.50      487.31     11.34 o 
  -3   6   7      293.92      319.04      9.30 o 
  -2   6   7     1591.08     1576.76     23.13 o 
  -1   6   7     2377.98     2279.87     48.23 o 
   0   6   7      895.34      874.28     31.45 o 
   1   6   7       27.52       45.08      8.39 o 
   2   6   7      659.31      489.56     24.11 o 
   3   6   7     1270.96     1162.08     26.69 o 
   4   6   7      976.69      925.30     24.08 o 
   5   6   7        1.75        9.43      7.34 o 
   6   6   7      332.19      315.54     22.01 o 
   7   6   7       59.24       57.66     11.53 o 
   8   6   7      185.55      204.51     14.08 o 
   9   6   7      218.29      200.10     23.06 o 
  10   6   7      642.80      630.75     24.33 o 
  11   6   7       42.78       55.14      9.07 o 
  12   6   7       17.48       55.56     15.72 o 
  13   6   7        0.99       18.87     11.53 o 
 -13   7   7        1.96       -2.89     24.11 o 
 -12   7   7        2.84       -7.76      7.76 o 
 -11   7   7      107.17      111.12     18.87 o 
 -10   7   7       73.64       89.11     15.72 o 
  -9   7   7       14.67       27.83      7.30 o 
  -8   7   7      209.71      205.15     13.58 o 
  -7   7   7        0.94       -2.87      3.89 o 
  -6   7   7       22.44       13.46      4.00 o 
  -5   7   7       34.84       33.02      4.41 o 
  -4   7   7        1.94       -0.47      3.08 o 
  -3   7   7        2.39       -3.51      3.51 o 
  -2   7   7      126.48      141.27      8.06 o 
  -1   7   7       93.52      103.84      6.78 o 
   0   7   7      127.10      142.86      7.55 o 
   1   7   7      158.78      137.51     18.87 o 
   2   7   7        0.51        4.19      4.45 o 
   3   7   7      115.54       86.33      8.50 o 
   4   7   7      210.33      211.66     12.96 o 
   5   7   7      165.23      196.03     18.87 o 
   6   7   7      275.13      289.33     22.01 o 
   7   7   7       65.48       68.14     11.53 o 
   8   7   7       42.16       29.68      8.39 o 
   9   7   7        4.01        1.75      5.52 o 
  10   7   7       24.49       24.11      7.41 o 
  11   7   7       19.69       20.30      8.05 o 
  12   7   7      100.73       92.25     17.82 o 
 -12   8   7       64.68       66.86     11.86 o 
 -11   8   7       53.82       68.14     15.72 o 
 -10   8   7       11.38        5.24     11.53 o 
  -9   8   7      243.65      239.59     15.51 o 
  -8   8   7       17.71       13.63      5.52 o 
  -7   8   7      977.93      975.73     22.17 o 
  -6   8   7       40.97       31.84      5.38 o 
  -5   8   7      283.97      269.88     12.99 o 
  -4   8   7       12.91        8.39      5.19 o 
  -3   8   7     1655.50     1720.21     24.05 o 
  -2   8   7     1355.23     1313.66     21.02 o 
  -1   8   7       66.34       75.05      6.44 o 
   0   8   7     1829.82     1889.84     28.39 o 
   1   8   7      848.33      844.87     27.44 o 
   2   8   7      165.42      152.31     19.92 o 
   3   8   7      105.78      120.98     10.30 o 
   4   8   7      141.51      177.54     14.68 o 
   5   8   7       72.01       96.32      9.99 o 
   6   8   7      312.13      376.34     26.21 o 
   7   8   7       80.45      101.69     14.68 o 
   8   8   7       31.20       49.27     11.53 o 
   9   8   7       12.00       34.82      8.15 o 
  10   8   7       32.35       45.60      9.24 o 
  11   8   7       64.51       59.63     11.04 o 
  12   8   7        3.77        8.39     10.48 o 
 -11   9   7       18.83       38.79     15.72 o 
 -10   9   7      163.09      187.65     24.11 o 
  -9   9   7      122.40      152.94     14.15 o 
  -8   9   7      169.32      216.10     15.18 o 
  -7   9   7       11.73       14.69      4.89 o 
  -6   9   7      466.42      481.46     16.69 o 
  -5   9   7      531.63      515.83     16.93 o 
  -4   9   7       94.59       97.46      8.78 o 
  -3   9   7       10.98       31.98      5.45 o 
  -2   9   7      709.57      669.47     16.20 o 
  -1   9   7       21.85        8.67      4.61 o 
   0   9   7      235.78      246.13     11.41 o 
   1   9   7       15.88        9.62      3.69 o 
   2   9   7      155.53      174.81     13.34 o 
   3   9   7      241.29      197.09     14.08 o 
   4   9   7      148.44      163.16     15.72 o 
   5   9   7       66.25       50.78     10.48 o 
   6   9   7        0.48        1.05      8.39 o 
   7   9   7      104.58       72.33     13.63 o 
   8   9   7       49.25       54.51     12.58 o 
   9   9   7       69.86       95.40     16.77 o 
  10   9   7       49.07       71.35     11.12 o 
  11   9   7      142.69      146.53     14.60 o 
 -10  10   7       19.84       22.01     11.53 o 
  -9  10   7        7.41       11.28      7.76 o 
  -8  10   7        0.92       22.70      8.50 o 
  -7  10   7      157.13      160.29     16.77 o 
  -6  10   7      285.46      293.15     13.89 o 
  -5  10   7       29.47       33.01      5.77 o 
  -4  10   7        0.40        8.87      5.02 o 
  -3  10   7      224.34      221.35     17.75 o 
  -2  10   7     1746.92     1829.40     27.63 o 
  -1  10   7        0.38       -1.05      6.29 o 
   0  10   7      181.10      158.09     10.89 o 
   1  10   7       11.29       15.72      6.67 o 
   2  10   7     1589.09     1490.54     38.55 o 
   3  10   7       83.58       89.67     10.73 o 
   4  10   7       87.73       88.62     11.47 o 
   5  10   7       21.37       12.70      8.39 o 
   6  10   7        1.26        1.05      8.39 o 
   7  10   7        0.43        3.14      9.43 o 
   8  10   7       94.57       87.01     15.72 o 
   9  10   7       70.00       61.85     15.72 o 
  10  10   7       22.34       15.20      7.41 o 
  -8  11   7       45.08       50.24     10.38 o 
  -7  11   7        0.53       17.82      8.15 o 
  -6  11   7        1.07        7.18      5.64 o 
  -5  11   7       15.39       17.94      8.39 o 
  -4  11   7        0.91        6.41      6.27 o 
  -3  11   7      357.30      419.99     21.50 o 
  -2  11   7      189.20      190.34     15.57 o 
  -1  11   7       36.86       57.71      7.82 o 
   0  11   7       46.34       41.81      7.39 o 
   1  11   7      179.58      202.95     13.10 o 
   2  11   7       52.26       67.07      8.66 o 
   3  11   7       52.48       71.90     11.12 o 
   4  11   7        2.29        3.67      6.67 o 
   5  11   7        0.02       -6.40      7.01 o 
   6  11   7      134.80      144.67     14.44 o 
   7  11   7        9.07       -1.05     11.53 o 
   8  11   7      220.72      244.25     26.21 o 
  -6  12   7       13.39       -7.01      7.01 o 
  -5  12   7       61.18       54.71      9.55 o 
  -4  12   7        1.84        5.30      6.27 o 
  -3  12   7        1.66       -7.79     12.58 o 
  -2  12   7       26.77        8.33      7.01 o 
  -1  12   7       29.66       43.08      9.64 o 
   0  12   7        7.10       11.56      5.69 o 
   1  12   7       42.82       40.45      8.05 o 
   2  12   7       26.90       12.75      7.13 o 
   3  12   7        7.98        4.52      6.32 o 
   4  12   7        0.72       -2.45      5.45 o 
   5  12   7       12.34       19.13      6.60 o 
   6  12   7       21.13       27.52     14.15 o 
  -3  13   7        5.49        7.11     17.30 o 
  -2  13   7        8.19       -8.50      8.50 o 
  -1  13   7       13.36       24.16      8.50 o 
   0  13   7       32.24       21.36     14.15 o 
   1  13   7        0.80        9.98     11.53 o 
   2  13   7        0.56       13.81     14.68 o 
   3  13   7      138.34      133.75     12.44 o 
 -15   0   8       14.56       15.72      8.39 o 
 -14   0   8        0.03        1.66      7.01 o 
 -13   0   8        0.00        9.96      5.93 o 
 -12   0   8       13.48        7.95     11.53 o 
 -11   0   8      973.43      981.09     44.03 o 
 -10   0   8      626.41      743.81     62.90 o 
  -9   0   8        6.07        2.77      6.81 o 
  -8   0   8       34.82       36.85     13.63 o 
  -7   0   8      342.35      341.87     13.70 o 
  -6   0   8      818.25      669.23     54.02 o 
  -5   0   8      436.63      382.40      7.96 o 
  -4   0   8        6.87       11.11      1.43 o 
  -3   0   8     2077.88     2309.19     57.13 o 
  -2   0   8     1158.65     1031.53     22.01 o 
  -1   0   8        7.22        9.43      3.14 o 
   0   0   8        5.28       22.01      5.24 o 
   1   0   8        3.19       16.03      3.14 o 
   2   0   8      885.92      905.48     18.87 o 
   3   0   8        4.64       11.77      5.77 o 
   4   0   8       18.59       52.99      5.19 o 
   5   0   8      207.59      213.56      9.99 o 
   6   0   8      337.60      343.09     12.96 o 
   7   0   8      737.72      773.18     20.29 o 
   8   0   8       42.43       73.01      9.96 o 
   9   0   8      124.13      135.47      9.82 o 
  10   0   8       67.65       51.25      6.55 o 
  11   0   8      854.64      763.16     38.79 o 
  12   0   8      474.71      394.16     30.40 o 
  13   0   8      143.12      128.94     20.97 o 
  14   0   8        0.61        9.43     13.63 o 
 -15   1   8       19.04       26.93      7.21 o 
 -14   1   8       55.83       64.33      7.70 o 
 -13   1   8       16.21        8.36      4.43 o 
 -12   1   8       11.11       15.95      4.71 o 
 -11   1   8       62.40       75.38      6.56 o 
 -10   1   8        2.57       50.06      7.72 o 
  -9   1   8     2125.81     2090.98     30.83 o 
  -8   1   8       54.91       75.38     12.10 o 
  -7   1   8        2.30        1.67      1.82 o 
  -6   1   8     2390.64     2354.59     22.98 o 
  -5   1   8       34.62       29.65      2.39 o 
  -4   1   8     1518.84     1359.77     11.17 o 
  -3   1   8        0.23       10.52      2.13 o 
  -2   1   8     7764.02     7725.54    122.65 o 
  -1   1   8     8466.66     9068.87     68.14 o 
   0   1   8     6388.38     6149.35     59.75 o 
   1   1   8      394.47      372.86      8.81 o 
   2   1   8      388.56      343.77      9.43 o 
   3   1   8      242.31      216.44     10.49 o 
   4   1   8      744.38      691.08     18.16 o 
   5   1   8      516.62      557.02     11.13 o 
   6   1   8      670.84      619.05     12.66 o 
   7   1   8      165.66      134.51      6.54 o 
   8   1   8       52.63       41.69      4.40 o 
   9   1   8       42.01       32.82      4.10 o 
  10   1   8      768.68      731.05     16.19 o 
  11   1   8      196.00      186.53     10.64 o 
  12   1   8      705.24      691.65     28.17 o 
  13   1   8       16.75       48.11     11.01 o 
  14   1   8       38.36       56.06     11.47 o 
 -15   2   8        5.47       14.65      6.60 o 
 -14   2   8      125.41      142.61     12.07 o 
 -13   2   8        3.23       17.89      5.20 o 
 -12   2   8      166.00      190.68     10.33 o 
 -11   2   8      972.06      934.33     20.50 o 
 -10   2   8     1215.57     1275.73     30.87 o 
  -9   2   8     3104.48     3050.13     37.52 o 
  -8   2   8       77.05       68.06      5.16 o 
  -7   2   8      201.33      208.18      5.72 o 
  -6   2   8      476.86      443.24      8.63 o 
  -5   2   8     7759.28     7905.08     34.23 o 
  -4   2   8        3.82       21.07      2.19 o 
  -3   2   8      504.63      578.49      9.01 o 
  -2   2   8      694.34      735.09     12.05 o 
  -1   2   8      370.70      377.39     14.68 o 
   0   2   8       86.60       49.27      7.34 o 
   1   2   8     2206.13     2485.91     96.44 o 
   2   2   8     1266.81     1325.79     18.60 o 
   3   2   8      984.42     1034.76     20.44 o 
   4   2   8      772.34      780.54     17.31 o 
   5   2   8       32.33       40.18      4.78 o 
   6   2   8      100.12      105.80      6.05 o 
   7   2   8      474.25      424.85     11.08 o 
   8   2   8       32.39       36.77      3.53 o 
   9   2   8       14.95       15.75      6.05 o 
  10   2   8       90.59       82.48      6.96 o 
  11   2   8        1.01        6.01      5.50 o 
  12   2   8      253.61      270.56     20.97 o 
  13   2   8      153.95      127.10     13.28 o 
  14   2   8       46.57       48.20     10.48 o 
 -14   3   8      114.78       84.38      9.56 o 
 -13   3   8        0.77        9.27      5.77 o 
 -12   3   8       31.81       44.90      5.94 o 
 -11   3   8       12.83       31.08      5.59 o 
 -10   3   8        0.01        9.41     10.74 o 
  -9   3   8      346.39      360.80     11.17 o 
  -8   3   8        0.72        5.27      2.53 o 
  -7   3   8       15.51       24.92      4.99 o 
  -6   3   8       39.03       71.99      3.15 o 
  -5   3   8     4168.74     4446.64     43.53 o 
  -4   3   8       95.30       78.28      3.53 o 
  -3   3   8      992.37     1105.65     12.58 o 
  -2   3   8      496.31      471.66     10.65 o 
  -1   3   8     3380.78     3564.12     38.26 o 
   0   3   8     2049.61     2112.33     38.79 o 
   1   3   8     1855.12     1758.00     36.69 o 
   2   3   8       73.25      125.80     11.53 o 
   3   3   8     2077.10     2231.10    110.60 o 
   4   3   8     1977.90     2019.98     29.10 o 
   5   3   8     2738.16     2967.61     66.04 o 
   6   3   8        1.19        3.67      3.71 o 
   7   3   8      124.95      105.40      8.50 o 
   8   3   8      195.51      244.93     11.02 o 
   9   3   8     1065.87     1009.03     21.22 o 
  10   3   8      453.75      427.41     14.26 o 
  11   3   8      207.04      217.54     14.10 o 
  12   3   8       52.23       18.87      9.43 o 
  13   3   8        2.68       -6.29     11.53 o 
  14   3   8       15.01        4.19     10.48 o 
 -14   4   8      275.07      320.23     47.17 o 
 -13   4   8        4.86       12.53     12.06 o 
 -12   4   8      230.79      205.55     16.31 o 
 -11   4   8      136.73      158.12     18.35 o 
 -10   4   8      956.70      913.55     25.69 o 
  -9   4   8       23.77       34.40     14.15 o 
  -8   4   8      192.91      169.41      7.67 o 
  -7   4   8      230.24      231.52      6.64 o 
  -6   4   8      379.38      341.61      6.86 o 
  -5   4   8       17.30       31.21      2.45 o 
  -4   4   8     2219.74     2223.34     18.66 o 
  -3   4   8      194.44      185.73      5.45 o 
  -2   4   8     2185.68     2186.39     24.19 o 
  -1   4   8      867.84      832.69     18.53 o 
   0   4   8      310.63      251.59     14.68 o 
   1   4   8      927.14      946.62     29.35 o 
   2   4   8        1.66        8.39      5.24 o 
   3   4   8     8845.84     9014.36     94.35 o 
   4   4   8     6890.65     7278.37     87.01 o 
   5   4   8       46.37       33.42      5.52 o 
   6   4   8      165.71      185.42     10.73 o 
   7   4   8        0.84        5.24      4.45 o 
   8   4   8     3460.25     3347.95     56.08 o 
   9   4   8      425.42      443.94     14.67 o 
  10   4   8       16.98       36.56      5.51 o 
  11   4   8      121.37      115.23     13.10 o 
  12   4   8       76.96       49.27     11.53 o 
  13   4   8        2.32        1.05     10.48 o 
  14   4   8       35.79       32.50     13.63 o 
 -14   5   8       56.36       65.49     12.21 o 
 -13   5   8        3.05       15.72      8.15 o 
 -12   5   8      118.11      109.58     13.10 o 
 -11   5   8      142.81       97.70     11.04 o 
 -10   5   8      344.71      269.17     45.08 o 
  -9   5   8      236.64      264.17     23.06 o 
  -8   5   8       46.10       35.06      5.79 o 
  -7   5   8      819.50      750.55     12.59 o 
  -6   5   8        6.51        5.13      1.86 o 
  -5   5   8      196.60      183.31      5.21 o 
  -4   5   8       91.95      128.46      3.93 o 
  -3   5   8     2067.72     1941.46     24.71 o 
  -2   5   8     2617.35     2665.08     30.96 o 
  -1   5   8     2231.16     2207.51     32.24 o 
   0   5   8      461.50      383.68     19.92 o 
   1   5   8       35.53       13.63      5.24 o 
   2   5   8      207.03      198.13     14.68 o 
   3   5   8     1857.78     1764.29     45.08 o 
   4   5   8        1.28       10.48      7.34 o 
   5   5   8      173.01      204.42     17.82 o 
   6   5   8     3701.33     3691.53     51.37 o 
   7   5   8      879.63      859.96     24.82 o 
   8   5   8      915.26      962.21     27.40 o 
   9   5   8       12.41       10.48      7.34 o 
  10   5   8        2.19        2.43      4.15 o 
  11   5   8       21.22        3.91      5.52 o 
  12   5   8      137.34      102.73     17.82 o 
  13   5   8      127.09      120.55     19.92 o 
 -13   6   8       62.24       78.48     13.34 o 
 -12   6   8        6.23        0.52      6.67 o 
 -11   6   8       49.19       19.15     15.20 o 
 -10   6   8        4.76       17.82     10.48 o 
  -9   6   8      970.12      942.42     41.93 o 
  -8   6   8       82.47       71.55      8.05 o 
  -7   6   8      172.36      137.80      8.04 o 
  -6   6   8        2.05       -2.81      3.31 o 
  -5   6   8      254.53      285.56      8.85 o 
  -4   6   8      243.87      253.28      9.08 o 
  -3   6   8      107.76       83.64      5.83 o 
  -2   6   8      274.38      276.38     10.07 o 
  -1   6   8       14.83        2.54      1.00 o 
   0   6   8       15.21       23.51      5.19 o 
   1   6   8      233.07      247.40     17.82 o 
   2   6   8      566.20      580.76     27.26 o 
   3   6   8      552.69      514.79     18.53 o 
   4   6   8       66.95       55.56      9.43 o 
   5   6   8     1407.83     1371.18     44.03 o 
   6   6   8      195.96      181.36     16.77 o 
   7   6   8       89.56       75.49      8.90 o 
   8   6   8      595.94      575.45     22.20 o 
   9   6   8      306.35      338.33     18.87 o 
  10   6   8        7.48       28.30      8.05 o 
  11   6   8       41.56       57.19      9.64 o 
  12   6   8        3.15       16.77     12.58 o 
  13   6   8        0.34       14.68     11.53 o 
 -13   7   8       41.00       39.26      9.55 o 
 -12   7   8       54.38       42.93     12.58 o 
 -11   7   8      285.49      267.32     27.26 o 
 -10   7   8      130.96      164.58     20.97 o 
  -9   7   8      368.01      409.89     29.35 o 
  -8   7   8      190.59      171.29     12.08 o 
  -7   7   8      129.17      102.23      7.36 o 
  -6   7   8      218.75      164.20      8.81 o 
  -5   7   8      303.17      312.70      9.92 o 
  -4   7   8      128.95      115.80      6.37 o 
  -3   7   8        0.15       -3.56      3.56 o 
  -2   7   8      395.20      383.32     12.50 o 
  -1   7   8      634.70      684.11     16.69 o 
   0   7   8       29.64       33.20      4.84 o 
   1   7   8      353.49      347.34     15.92 o 
   2   7   8      298.58      286.53     14.44 o 
   3   7   8       91.95       78.95     13.10 o 
   4   7   8      256.30      246.77     13.70 o 
   5   7   8      123.98      122.65     15.72 o 
   6   7   8       29.29       49.27     10.48 o 
   7   7   8       31.11       34.59      9.43 o 
   8   7   8      119.55      105.76     10.73 o 
   9   7   8        4.07        4.40      5.52 o 
  10   7   8       30.12       30.88      8.05 o 
  11   7   8        2.39        8.15      6.55 o 
  12   7   8       30.75       28.30     13.63 o 
 -12   8   8      144.80      168.40     17.00 o 
 -11   8   8        0.73        4.19     11.53 o 
 -10   8   8        2.76        1.05      9.43 o 
  -9   8   8        6.85       23.06     11.53 o 
  -8   8   8      243.48      295.89     17.30 o 
  -7   8   8        5.31       14.12      7.01 o 
  -6   8   8      144.61      132.81      8.95 o 
  -5   8   8      385.33      384.31     14.26 o 
  -4   8   8      421.64      453.45     13.09 o 
  -3   8   8       39.89       45.57      6.06 o 
  -2   8   8      881.83      862.28     17.37 o 
  -1   8   8      675.23      589.04     16.79 o 
   0   8   8      403.12      363.53     14.63 o 
   1   8   8      633.35      600.90     18.23 o 
   2   8   8      169.49      192.89     13.34 o 
   3   8   8      111.01      118.33     10.73 o 
   4   8   8      319.68      345.36     17.41 o 
   5   8   8      670.64      658.33     34.59 o 
   6   8   8      287.40      291.43     23.06 o 
   7   8   8       66.32       75.48     14.68 o 
   8   8   8       91.03      106.93     15.72 o 
   9   8   8        3.83        6.29      7.86 o 
  10   8   8        6.82       16.56     12.58 o 
  11   8   8       34.57       67.14     10.73 o 
 -11   9   8       19.21       33.55     13.63 o 
 -10   9   8        5.37       16.77     12.58 o 
  -9   9   8      132.71      144.67     20.97 o 
  -8   9   8       26.85       41.66      8.05 o 
  -7   9   8      165.26      153.87     14.68 o 
  -6   9   8      185.02      167.30     10.25 o 
  -5   9   8        9.01       16.96      5.38 o 
  -4   9   8     1250.50     1239.66     22.22 o 
  -3   9   8       16.51       20.31      7.41 o 
  -2   9   8      122.73      160.90      8.53 o 
  -1   9   8       82.36       67.75      6.78 o 
   0   9   8       57.77       31.80      5.18 o 
   1   9   8        7.26       13.45      4.26 o 
   2   9   8       23.72       15.70      4.70 o 
   3   9   8      481.30      388.60     19.27 o 
   4   9   8       97.40       78.31      9.99 o 
   5   9   8       57.72       54.10      8.50 o 
   6   9   8        1.66        2.10      8.39 o 
   7   9   8        7.29       -1.05      8.39 o 
   8   9   8        2.34       -1.05      8.39 o 
   9   9   8      133.78      169.93     15.20 o 
  10   9   8       54.78       47.06      9.99 o 
 -10  10   8        2.93       14.68     12.58 o 
  -9  10   8       24.41       19.92     10.48 o 
  -8  10   8        3.57       14.58     12.58 o 
  -7  10   8        3.46       -2.62      6.67 o 
  -6  10   8        0.25        5.41      5.99 o 
  -5  10   8        5.22       -2.28      4.89 o 
  -4  10   8       12.09       -1.87      4.41 o 
  -3  10   8       22.49       27.21      5.25 o 
  -2  10   8      253.34      342.32     13.22 o 
  -1  10   8       29.64       53.24      8.10 o 
   0  10   8       90.30       77.21      8.06 o 
   1  10   8        2.78        0.14      5.77 o 
   2  10   8      286.93      299.27     18.89 o 
   3  10   8        5.61       11.01      7.41 o 
   4  10   8       17.57       22.01      7.41 o 
   5  10   8        0.02       -1.57      5.93 o 
   6  10   8       16.51       11.53     10.48 o 
   7  10   8       54.83       47.17     13.63 o 
   8  10   8        3.30       -5.24     10.48 o 
   9  10   8        3.34       12.58      9.43 o 
  -8  11   8       49.92       75.27     11.47 o 
  -7  11   8      303.35      297.10     22.54 o 
  -6  11   8       42.83       34.45      6.32 o 
  -5  11   8       33.17       22.49      7.30 o 
  -4  11   8       41.29       21.52      7.76 o 
  -3  11   8       78.87      116.58     13.28 o 
  -2  11   8       16.83       31.14      6.44 o 
  -1  11   8       50.73       62.34      8.86 o 
   0  11   8      142.03      128.22     10.65 o 
   1  11   8        0.00       11.87      5.90 o 
   2  11   8      342.70      362.55     21.12 o 
   3  11   8       11.15        9.19      7.76 o 
   4  11   8       46.57       39.78      9.24 o 
   5  11   8        2.68        4.08      6.55 o 
   6  11   8       24.67       37.74     12.58 o 
   7  11   8       84.28      115.31     19.92 o 
   8  11   8       13.26       26.21     12.58 o 
  -6  12   8        5.54        7.34     11.53 o 
  -5  12   8       24.37       34.59      8.90 o 
  -4  12   8       54.73       54.51      9.24 o 
  -3  12   8        0.23       -6.67      6.67 o 
  -2  12   8       27.26       30.99      8.50 o 
  -1  12   8       73.58       73.39     16.25 o 
   0  12   8       26.98       57.86     13.14 o 
   1  12   8       40.69       75.16      9.47 o 
   2  12   8       10.84       20.79      6.84 o 
   3  12   8        2.23       11.73      5.99 o 
   4  12   8        2.03       -2.67      5.77 o 
   5  12   8        9.56       24.57      8.50 o 
   6  12   8        0.18        3.14     10.48 o 
  -3  13   8        3.52       -4.86     15.72 o 
  -2  13   8        1.54       -3.81      7.34 o 
  -1  13   8        3.67        7.97      7.30 o 
   0  13   8      136.03      137.77     15.18 o 
   1  13   8        9.97       27.00      9.24 o 
   2  13   8       11.46       28.45      8.22 o 
 -15   1   9       54.80       62.90      7.96 o 
 -14   1   9       19.30        7.99      5.20 o 
 -13   1   9      227.40      243.24     12.26 o 
 -12   1   9       96.94       79.61      8.47 o 
 -11   1   9      370.97      399.56     13.44 o 
 -10   1   9        5.19       26.68      6.17 o 
  -9   1   9     2001.59     2030.39     31.02 o 
  -8   1   9      667.50      624.18     13.85 o 
  -7   1   9      839.30      749.56     14.47 o 
  -6   1   9       23.02       36.18      2.46 o 
  -5   1   9       75.81       53.50      4.85 o 
  -4   1   9     1179.01     1187.45     12.70 o 
  -3   1   9       85.78      172.82      5.04 o 
  -2   1   9      623.71      648.21     15.72 o 
  -1   1   9      774.07      956.05     24.11 o 
   0   1   9     5603.25     5763.57     60.80 o 
   1   1   9       40.19       50.48      4.98 o 
   2   1   9     1385.89     1332.26     16.01 o 
   3   1   9       97.20      112.94      6.00 o 
   4   1   9      483.26      438.59     10.86 o 
   5   1   9      164.80      175.30      6.67 o 
   6   1   9     4758.21     4910.24     35.49 o 
   7   1   9     1329.21     1406.89     22.09 o 
   8   1   9      448.79      429.64     11.82 o 
   9   1   9       80.93       90.40      5.94 o 
  10   1   9      601.66      649.96     15.66 o 
  11   1   9       89.12      125.67      9.25 o 
  12   1   9      760.65      773.54     30.01 o 
  13   1   9      388.39      417.66     23.34 o 
  14   1   9      134.57      142.73     17.82 o 
 -14   2   9        5.90       11.64      8.93 o 
 -13   2   9        7.26       10.20      4.60 o 
 -12   2   9      239.13      239.88     11.80 o 
 -11   2   9      132.16      134.92     10.89 o 
 -10   2   9      234.54      260.97     13.30 o 
  -9   2   9      647.71      643.50     15.76 o 
  -8   2   9      662.57      678.65     20.58 o 
  -7   2   9        6.12        8.16      1.64 o 
  -6   2   9      188.03      164.89      5.42 o 
  -5   2   9      537.54      513.43     13.82 o 
  -4   2   9     5277.73     5104.44     26.34 o 
  -3   2   9     1345.78     1310.04     17.96 o 
  -2   2   9     2050.64     1927.39     85.44 o 
  -1   2   9      266.07      350.13     15.72 o 
   0   2   9       66.68       51.37      7.34 o 
   1   2   9     1118.49     1125.59     27.78 o 
   2   2   9      244.31      281.01      9.96 o 
   3   2   9     3766.66     3623.80     35.01 o 
   4   2   9     1463.13     1587.38     25.37 o 
   5   2   9       90.45       86.84      5.63 o 
   6   2   9      169.23      180.01      7.87 o 
   7   2   9      970.38      975.16     19.14 o 
   8   2   9      257.06      246.87      9.21 o 
   9   2   9      896.62      912.97     17.78 o 
  10   2   9      187.42      177.10      8.88 o 
  11   2   9      163.97      173.96     11.35 o 
  12   2   9      192.02      184.53     17.82 o 
  13   2   9        7.40       -1.93      7.01 o 
  14   2   9        4.99        2.32      7.01 o 
 -14   3   9       57.51       86.50     11.00 o 
 -13   3   9      232.46      240.60     14.45 o 
 -12   3   9        4.64       12.35      4.53 o 
 -11   3   9       34.17       47.91      6.15 o 
 -10   3   9       82.10       88.24      6.63 o 
  -9   3   9        3.46       -5.44      6.87 o 
  -8   3   9      128.53      146.05      7.82 o 
  -7   3   9      677.13      659.48     11.66 o 
  -6   3   9       52.92       43.47      2.35 o 
  -5   3   9      185.61      223.35      5.23 o 
  -4   3   9      100.24      161.36      5.36 o 
  -3   3   9      718.01      767.70     11.24 o 
  -2   3   9      405.14      358.73      8.35 o 
  -1   3   9      780.38      706.11     16.25 o 
   0   3   9     2477.81     2501.25     44.03 o 
   1   3   9     3604.55     3990.89     57.66 o 
   2   3   9      372.14      381.28     11.05 o 
   3   3   9     2455.31     2473.85     30.22 o 
   4   3   9      653.79      539.53     20.97 o 
   5   3   9        0.33        6.99      3.27 o 
   6   3   9       16.80       23.88      4.45 o 
   7   3   9      759.16      770.50     17.75 o 
   8   3   9     2518.44     2533.38     32.77 o 
   9   3   9        3.22       12.84      4.98 o 
  10   3   9        6.24       10.80      3.80 o 
  11   3   9      278.16      262.13     15.36 o 
  12   3   9       55.16       37.74     10.48 o 
  13   3   9       56.38       30.40     10.48 o 
  14   3   9       98.15       85.96     17.82 o 
 -14   4   9      106.34      177.56     18.06 o 
 -13   4   9        1.00       25.39      9.99 o 
 -12   4   9       17.79       18.87      7.41 o 
 -11   4   9        0.18       -3.73      6.55 o 
 -10   4   9      188.42      208.51     23.59 o 
  -9   4   9      472.55      429.86     17.38 o 
  -8   4   9      168.53      186.57      9.24 o 
  -7   4   9      290.15      297.74      7.44 o 
  -6   4   9      802.15      785.08     10.39 o 
  -5   4   9      126.87      155.91      4.94 o 
  -4   4   9        1.28        8.65      2.04 o 
  -3   4   9     2109.86     2189.14     18.80 o 
  -2   4   9      200.87      260.58      9.04 o 
  -1   4   9      679.67      683.21     17.41 o 
   0   4   9     4013.97     4091.53     59.75 o 
   1   4   9      144.91      143.62     12.58 o 
   2   4   9     5891.45     5939.68     76.53 o 
   3   4   9     1666.68     1741.23     42.98 o 
   4   4   9        2.62       20.07      5.03 o 
   5   4   9      238.39      254.69     12.21 o 
   6   4   9     1151.78     1128.83     25.57 o 
   7   4   9      158.70      154.77     11.12 o 
   8   4   9       60.89       77.70      8.90 o 
   9   4   9       33.70       27.92      4.84 o 
  10   4   9      107.76      110.86      8.16 o 
  11   4   9       90.53       74.36      9.24 o 
  12   4   9      171.08      167.73     20.97 o 
  13   4   9      151.58      133.13     20.97 o 
  14   4   9       28.55       35.64     13.63 o 
 -14   5   9        0.60        5.49      7.76 o 
 -13   5   9       36.83       38.09      9.99 o 
 -12   5   9       14.59       10.48     11.01 o 
 -11   5   9        0.03       -7.76      7.76 o 
 -10   5   9       54.14       56.67     13.63 o 
  -9   5   9        0.31       12.58     11.53 o 
  -8   5   9      294.86      269.15     13.56 o 
  -7   5   9       73.05       65.28      6.00 o 
  -6   5   9       40.60       41.16      2.95 o 
  -5   5   9      842.68      913.33     11.65 o 
  -4   5   9      273.62      243.04      6.25 o 
  -3   5   9       44.04       45.04      3.78 o 
  -2   5   9       77.73       77.51      5.63 o 
  -1   5   9       86.12      109.85      8.15 o 
   0   5   9       82.87       74.34     13.10 o 
   1   5   9     2631.36     2701.48     54.51 o 
   2   5   9      365.67      350.13     19.92 o 
   3   5   9      105.18      111.12     12.58 o 
   4   5   9      424.14      480.12     25.16 o 
   5   5   9     4420.20     4475.21     76.53 o 
   6   5   9      488.84      523.47     27.26 o 
   7   5   9     4390.80     4350.25     71.81 o 
   8   5   9      546.32      524.62     20.37 o 
   9   5   9      135.86      141.72     11.53 o 
  10   5   9      219.27      236.75     11.98 o 
  11   5   9      143.89      134.18     12.54 o 
  12   5   9       14.25      -11.53     11.53 o 
  13   5   9       33.67       33.55     11.53 o 
 -13   6   9      202.26      248.55     19.63 o 
 -12   6   9        0.73        8.39      7.41 o 
 -11   6   9       44.58       31.31      8.50 o 
 -10   6   9       14.17        8.39      9.43 o 
  -9   6   9      152.24      187.65     20.97 o 
  -8   6   9        1.87        0.97      4.44 o 
  -7   6   9       77.18       73.51      5.81 o 
  -6   6   9       25.87       26.10      3.33 o 
  -5   6   9      846.30      846.92     15.05 o 
  -4   6   9       34.05       12.65      6.51 o 
  -3   6   9       87.12       68.31      5.45 o 
  -2   6   9      196.04      159.18      8.06 o 
  -1   6   9       62.53       69.24      6.44 o 
   0   6   9      897.86      872.31     22.98 o 
   1   6   9      284.70      280.95     13.70 o 
   2   6   9        4.55        0.48      4.03 o 
   3   6   9      165.68      157.50     12.58 o 
   4   6   9       35.26       38.79      9.43 o 
   5   6   9      194.36      234.82     19.92 o 
   6   6   9      569.60      558.75     29.35 o 
   7   6   9      967.83     1017.27     28.53 o 
   8   6   9       46.61       53.92      8.50 o 
   9   6   9      670.76      719.22     25.57 o 
  10   6   9      154.61      152.01     13.70 o 
  11   6   9      169.06      208.70     15.51 o 
  12   6   9       34.67       23.06     11.53 o 
  13   6   9      224.50      248.45     28.30 o 
 -12   7   9        2.69        8.20     12.58 o 
 -11   7   9       71.44       84.91     16.77 o 
 -10   7   9        8.84       13.63     10.48 o 
  -9   7   9       97.58      105.88     17.82 o 
  -8   7   9       21.10       23.31      6.27 o 
  -7   7   9       86.03       89.59      9.24 o 
  -6   7   9        3.35        8.33      4.15 o 
  -5   7   9        3.45        3.49      3.63 o 
  -4   7   9       12.81       15.23      4.56 o 
  -3   7   9       25.97        7.18      3.80 o 
  -2   7   9      219.87      201.68     10.07 o 
  -1   7   9       52.16       57.27      5.83 o 
   0   7   9     1299.00     1244.29     22.62 o 
   1   7   9      109.88       87.32      8.90 o 
   2   7   9       85.42       86.59      8.90 o 
   3   7   9       53.01       31.96      6.27 o 
   4   7   9     1888.26     1898.48     54.51 o 
   5   7   9      519.10      498.99     29.35 o 
   6   7   9      203.05      247.40     20.97 o 
   7   7   9       15.24       14.68      8.39 o 
   8   7   9      435.27      450.79     20.76 o 
   9   7   9        4.74       13.81      7.86 o 
  10   7   9      147.34      157.54     13.70 o 
  11   7   9       10.33       17.07      7.76 o 
  12   7   9       28.44       39.84     13.63 o 
 -12   8   9        3.50       14.13      8.50 o 
 -11   8   9       36.65       24.11     11.53 o 
 -10   8   9        0.90       14.68     12.58 o 
  -9   8   9        0.03       -8.39     10.48 o 
  -8   8   9        1.69       11.12      8.91 o 
  -7   8   9        7.84       19.59      7.01 o 
  -6   8   9      550.83      501.52     16.25 o 
  -5   8   9      995.24      939.60     18.58 o 
  -4   8   9     2095.23     2203.24     27.90 o 
  -3   8   9        1.27       10.55      4.89 o 
  -2   8   9      280.13      281.55     12.30 o 
  -1   8   9      201.12      193.90     10.33 o 
   0   8   9      143.79      123.12      8.00 o 
   1   8   9       36.13       43.17     11.01 o 
   2   8   9        0.00       11.53      5.93 o 
   3   8   9       75.32       51.80      8.50 o 
   4   8   9      701.81      572.78     22.60 o 
   5   8   9      320.21      295.62     24.11 o 
   6   8   9        3.95       -6.29      9.43 o 
   7   8   9        0.34        1.05      7.34 o 
   8   8   9        1.23        1.57      5.93 o 
   9   8   9       44.17       40.88      8.50 o 
  10   8   9       12.47       13.63      6.67 o 
  11   8   9      176.23      159.65     14.83 o 
 -11   9   9       15.40       31.45     14.68 o 
 -10   9   9        0.72        1.05     10.48 o 
  -9   9   9        3.41       30.40     13.63 o 
  -8   9   9      196.66      187.61     16.77 o 
  -7   9   9      197.09      208.74     15.18 o 
  -6   9   9       28.83       23.76      5.45 o 
  -5   9   9       52.18       53.79      7.04 o 
  -4   9   9      212.76      232.31     10.23 o 
  -3   9   9       17.66       34.71      5.69 o 
  -2   9   9       97.90      116.16      7.53 o 
  -1   9   9      100.03       93.72      7.71 o 
   0   9   9       59.95       58.85      6.21 o 
   1   9   9       46.04       23.57      4.44 o 
   2   9   9       49.15       26.83      7.34 o 
   3   9   9       13.32        2.10      5.24 o 
   4   9   9      111.68       98.98     10.73 o 
   5   9   9       51.35       45.08     12.58 o 
   6   9   9      113.28      112.17     16.77 o 
   7   9   9        6.10       -2.10      8.39 o 
   8   9   9       16.24       14.68      9.43 o 
   9   9   9        6.11       -1.57      6.67 o 
  10   9   9        2.93        2.10      7.34 o 
  -9  10   9       10.67       16.77     11.53 o 
  -8  10   9      197.32      209.83     15.92 o 
  -7  10   9        4.08       16.54      6.81 o 
  -6  10   9        1.09        1.00      4.61 o 
  -5  10   9      118.26      156.64     10.48 o 
  -4  10   9      242.49      259.85     11.32 o 
  -3  10   9      232.54      272.65     11.18 o 
  -2  10   9      139.39      155.15      9.27 o 
  -1  10   9      252.55      252.77     11.52 o 
   0  10   9       13.12       23.23      7.01 o 
   1  10   9       54.79       75.38      9.99 o 
   2  10   9      139.05      140.13     13.28 o 
   3  10   9      213.84      231.78     16.26 o 
   4  10   9       65.24       49.04      9.55 o 
   5  10   9       58.35       77.57     15.72 o 
   6  10   9       56.45       92.25     16.77 o 
   7  10   9       39.85       40.88     13.63 o 
   8  10   9       94.48      116.36     18.87 o 
   9  10   9       52.64       57.44      9.99 o 
  -8  11   9        7.97       23.11      8.80 o 
  -7  11   9        9.59        1.57      7.41 o 
  -6  11   9       69.22       98.14     12.21 o 
  -5  11   9       76.35       67.03     10.36 o 
  -4  11   9       74.52       57.46      9.24 o 
  -3  11   9       50.05       58.75      7.82 o 
  -2  11   9        7.51       13.43      6.38 o 
  -1  11   9       80.88       93.75      9.87 o 
   0  11   9       42.83       42.66      7.98 o 
   1  11   9       89.54       91.67      9.68 o 
   2  11   9      171.12      208.25     16.67 o 
   3  11   9      168.28      166.80     14.77 o 
   4  11   9       39.34       16.50      7.01 o 
   5  11   9        5.22        6.90      8.39 o 
   6  11   9       94.61      110.07     18.87 o 
   7  11   9       47.33       45.08     14.68 o 
   8  11   9       18.83       10.48     10.48 o 
  -6  12   9        0.35       10.48      9.43 o 
  -5  12   9       98.89       90.87     15.72 o 
  -4  12   9        1.55       -7.01      7.01 o 
  -3  12   9       14.41        4.19      6.67 o 
  -2  12   9       26.95       23.29     11.01 o 
  -1  12   9       18.55       16.92      6.10 o 
   0  12   9      277.97      341.64     17.75 o 
   1  12   9      119.40      128.55     11.86 o 
   2  12   9      111.41      116.60     11.05 o 
   3  12   9       16.34       20.73      6.44 o 
   4  12   9       34.09       13.03      7.86 o 
   5  12   9        0.07        3.69     10.48 o 
  -2  13   9       34.00       22.71      8.53 o 
  -1  13   9        6.74       11.85      8.50 o 
   0  13   9       46.06       36.65      9.99 o 
   1  13   9        0.35       12.68      8.38 o 
   2  13   9       73.42       76.61     10.61 o 
 -15   0  10        0.67        0.11      7.01 o 
 -14   0  10       44.42       48.64      9.55 o 
 -13   0  10       30.99       30.36     10.48 o 
 -12   0  10     1412.44     1368.60     37.06 o 
 -11   0  10       48.78       53.23      9.96 o 
 -10   0  10     1382.34     1378.73     44.03 o 
  -9   0  10     1738.04     1773.62     35.20 o 
  -8   0  10     2997.79     2907.11     41.84 o 
  -7   0  10     8899.84     8386.04     66.41 o 
  -6   0  10     2233.31     2270.42     20.77 o 
  -5   0  10     2805.34     2664.40     23.13 o 
  -4   0  10      530.31      426.72      7.19 o 
  -3   0  10    10381.15    10229.72     56.56 o 
  -2   0  10      125.00      197.08     11.53 o 
  -1   0  10      381.68      394.16     16.77 o 
   0   0  10     2178.05     2089.27     38.79 o 
   1   0  10     4253.99     4083.14     55.56 o 
   2   0  10     3798.35     3799.05     55.56 o 
   3   0  10     1013.81      928.09     18.35 o 
   4   0  10     1161.66     1151.45     22.20 o 
   5   0  10     4291.66     4465.21     46.32 o 
   6   0  10     4256.85     4319.28     47.81 o 
   7   0  10     1596.33     1643.97     31.50 o 
   8   0  10     1186.83     1110.61     27.31 o 
   9   0  10      813.58      738.03     23.27 o 
  10   0  10      286.94      262.92     14.60 o 
  11   0  10       23.41       19.71      5.23 o 
  12   0  10      345.74      342.80     29.35 o 
  13   0  10       85.49      140.47     22.01 o 
  14   0  10       27.63       46.13     15.72 o 
 -14   1  10        7.85       18.60      5.75 o 
 -13   1  10        2.18        3.28      4.96 o 
 -12   1  10      225.74      196.88     10.19 o 
 -11   1  10      314.08      301.30     11.75 o 
 -10   1  10      402.68      472.53     15.43 o 
  -9   1  10       13.99       49.43      7.57 o 
  -8   1  10      128.36      131.92      9.08 o 
  -7   1  10      632.85      604.19      9.81 o 
  -6   1  10       23.93       30.71      2.69 o 
  -5   1  10       45.33       35.17      2.81 o 
  -4   1  10      114.55      151.75      5.98 o 
  -3   1  10     3985.12     4000.95     29.66 o 
  -2   1  10      707.42      535.75     48.22 o 
  -1   1  10      909.03      928.80     25.16 o 
   0   1  10     3734.49     4011.86     53.46 o 
   1   1  10     3942.03     4211.21    142.57 o 
   2   1  10      800.59      729.00     17.94 o 
   3   1  10      705.67      688.77     13.27 o 
   4   1  10       18.59       19.58      3.05 o 
   5   1  10      945.71      947.03     15.04 o 
   6   1  10     2425.51     2429.73     25.54 o 
   7   1  10     1515.36     1523.62     23.30 o 
   8   1  10      129.75      127.96      6.75 o 
   9   1  10        9.39       11.90      3.78 o 
  10   1  10      587.63      560.08     14.82 o 
  11   1  10      856.29      825.52     18.60 o 
  12   1  10      415.65      445.58     23.34 o 
  13   1  10      302.90      280.69     20.37 o 
  14   1  10        7.55       21.45      9.55 o 
 -14   2  10        0.04       14.56      5.47 o 
 -13   2  10       19.30       23.74      5.64 o 
 -12   2  10       15.60       17.76      4.78 o 
 -11   2  10      623.99      574.86     16.06 o 
 -10   2  10        2.94       31.12      7.26 o 
  -9   2  10      216.29      238.08      9.61 o 
  -8   2  10       79.44       78.87      5.75 o 
  -7   2  10      104.14      100.70      5.49 o 
  -6   2  10       30.97       35.85      2.87 o 
  -5   2  10       41.54       26.48      2.54 o 
  -4   2  10      201.27      230.32      6.20 o 
  -3   2  10     2521.36     2650.18     24.32 o 
  -2   2  10     3432.00     3652.29     48.22 o 
  -1   2  10     2452.86     2541.09     42.98 o 
   0   2  10     1270.87     1270.54     31.45 o 
   1   2  10        5.11        4.19      3.67 o 
   2   2  10      371.01      423.50     17.82 o 
   3   2  10      119.42      141.07      7.55 o 
   4   2  10      708.47      626.53     16.57 o 
   5   2  10      471.10      528.46     13.29 o 
   6   2  10      241.66      248.19      9.65 o 
   7   2  10      191.33      192.42      9.27 o 
   8   2  10      417.94      396.68     13.10 o 
   9   2  10       55.32       60.06      5.82 o 
  10   2  10     1528.92     1532.25     24.72 o 
  11   2  10     1447.88     1430.69     29.41 o 
  12   2  10      159.98      163.05     14.83 o 
  13   2  10       30.56       12.58      9.43 o 
  14   2  10       73.90       73.38     16.77 o 
 -14   3  10      120.33      116.75     11.41 o 
 -13   3  10      209.10      201.45     13.21 o 
 -12   3  10      177.15      204.02     10.81 o 
 -11   3  10       36.07       28.35      5.20 o 
 -10   3  10        1.69       -3.93      3.93 o 
  -9   3  10      356.05      299.11     10.64 o 
  -8   3  10      390.87      420.44     13.14 o 
  -7   3  10      379.29      364.10      8.98 o 
  -6   3  10      562.43      497.13      7.07 o 
  -5   3  10      876.16      958.20     13.77 o 
  -4   3  10     2114.61     2127.80     19.08 o 
  -3   3  10      151.35      123.86      4.93 o 
  -2   3  10      909.71      875.60     11.32 o 
  -1   3  10        1.91       13.63      6.29 o 
   0   3  10     8867.91     8800.50     84.91 o 
   1   3  10      196.71      234.82     15.72 o 
   2   3  10       20.14       39.57      4.27 o 
   3   3  10      942.15      855.70     19.39 o 
   4   3  10      677.81      710.51     30.92 o 
   5   3  10       16.31       13.10      3.71 o 
   6   3  10      408.07      371.51     15.18 o 
   7   3  10      818.27      834.91     18.76 o 
   8   3  10        0.89        4.11      4.78 o 
   9   3  10      148.31      163.05     10.24 o 
  10   3  10       22.12       18.11      4.00 o 
  11   3  10      348.07      341.92     17.61 o 
  12   3  10      119.86       94.35     15.72 o 
  13   3  10       85.67       44.03     11.53 o 
  14   3  10       89.44      114.27     19.92 o 
 -14   4  10        5.88       22.54      8.90 o 
 -13   4  10      105.21      112.23     12.96 o 
 -12   4  10       42.03       28.69     18.87 o 
 -11   4  10       31.69       30.47     12.06 o 
 -10   4  10        1.93        2.10     18.87 o 
  -9   4  10      257.07      238.67     13.63 o 
  -8   4  10      263.74      206.68     11.82 o 
  -7   4  10      313.42      303.77     10.02 o 
  -6   4  10      176.40      174.81      5.15 o 
  -5   4  10      279.90      239.86      6.15 o 
  -4   4  10      205.69      261.41      7.11 o 
  -3   4  10     2639.76     2725.50     22.23 o 
  -2   4  10     2737.73     2754.86     28.62 o 
  -1   4  10     2677.44     2528.10     34.10 o 
   0   4  10      636.13      716.96     32.50 o 
   1   4  10     9883.97    10059.52    100.64 o 
   2   4  10     1345.16     1259.01     36.69 o 
   3   4  10     3748.28     3631.32     63.95 o 
   4   4  10      158.41      172.46      9.55 o 
   5   4  10     1065.68      998.51     65.52 o 
   6   4  10       54.51       70.80      7.41 o 
   7   4  10     1817.67     1771.95     34.46 o 
   8   4  10      571.45      573.81     20.37 o 
   9   4  10      554.71      530.74     16.72 o 
  10   4  10        6.12        8.60      4.74 o 
  11   4  10      195.01      203.50     14.44 o 
  12   4  10       85.73       76.53     15.72 o 
  13   4  10      173.22      208.61     24.11 o 
 -13   5  10        0.75       -5.54      8.91 o 
 -12   5  10        0.36        5.02      7.01 o 
 -11   5  10       16.69        5.67      7.34 o 
 -10   5  10      159.85      135.23     18.87 o 
  -9   5  10        8.01       13.63     10.48 o 
  -8   5  10      208.02      145.48     10.06 o 
  -7   5  10       33.89       43.26      5.79 o 
  -6   5  10       15.19       22.06      3.04 o 
  -5   5  10        1.53        1.04      1.93 o 
  -4   5  10      126.44       85.36      4.34 o 
  -3   5  10      196.72      206.71      6.02 o 
  -2   5  10      214.00      239.88      9.08 o 
  -1   5  10      543.43      598.52     41.41 o 
   0   5  10        1.00       -1.52      4.03 o 
   1   5  10      759.95      735.91     29.35 o 
   2   5  10      742.05      726.47     29.35 o 
   3   5  10      139.16      137.33     13.63 o 
   4   5  10       88.05       95.40     12.58 o 
   5   5  10     2087.58     1956.31     63.95 o 
   6   5  10     3522.22     3606.20     48.77 o 
   7   5  10      651.02      578.11     21.12 o 
   8   5  10      136.66      133.17     11.12 o 
   9   5  10       64.03       73.40      8.90 o 
  10   5  10      183.44      188.88     11.02 o 
  11   5  10       97.20      101.61     13.63 o 
  12   5  10        8.13        2.10      8.39 o 
  13   5  10       31.81       36.69     14.68 o 
 -13   6  10        7.36       16.77      9.64 o 
 -12   6  10       12.85       10.82     18.35 o 
 -11   6  10       24.27       30.97      8.05 o 
 -10   6  10        0.02       -1.05      9.43 o 
  -9   6  10        1.18       22.01     11.53 o 
  -8   6  10      357.94      301.48     15.72 o 
  -7   6  10      129.58      126.49     13.63 o 
  -6   6  10        1.45        1.05      3.46 o 
  -5   6  10      219.34      199.76      7.73 o 
  -4   6  10        0.28       -5.39      6.64 o 
  -3   6  10      289.96      314.07     11.09 o 
  -2   6  10      206.19      178.85     10.41 o 
  -1   6  10      306.23      341.90     13.13 o 
   0   6  10      246.54      252.12     22.01 o 
   1   6  10      102.98      132.27      9.99 o 
   2   6  10      437.26      463.39     17.79 o 
   3   6  10        3.00       -2.10      6.29 o 
   4   6  10       11.03       11.53      7.34 o 
   5   6  10       40.16       45.08      9.43 o 
   6   6  10      540.18      525.88     20.29 o 
   7   6  10       56.26       49.02      8.15 o 
   8   6  10       10.23       29.58      9.96 o 
   9   6  10      634.52      648.08     25.16 o 
  10   6  10        0.17        7.67      7.01 o 
  11   6  10      221.57      244.82     17.00 o 
  12   6  10       13.89       16.77     11.53 o 
 -12   7  10        3.43        8.99      7.55 o 
 -11   7  10      173.00      204.42     25.16 o 
 -10   7  10        6.64        9.43     11.53 o 
  -9   7  10        9.55       16.77     10.48 o 
  -8   7  10       19.01       25.92      6.55 o 
  -7   7  10       13.32       21.43      6.55 o 
  -6   7  10       66.00       85.74      6.39 o 
  -5   7  10        0.36       17.30      4.57 o 
  -4   7  10       77.76       75.18      8.32 o 
  -3   7  10      447.59      404.13     13.92 o 
  -2   7  10     1296.14     1269.05     23.79 o 
  -1   7  10       37.15       40.59      6.60 o 
   0   7  10     1301.73     1364.55     39.31 o 
   1   7  10      608.37      539.35     20.01 o 
   2   7  10      526.99      476.12     19.27 o 
   3   7  10      283.17      307.04     20.44 o 
   4   7  10      433.93      435.05     28.30 o 
   5   7  10     1024.68      942.42     39.84 o 
   6   7  10      527.26      537.78     31.45 o 
   7   7  10       17.33       18.75      6.55 o 
   8   7  10        0.49       28.46     14.15 o 
   9   7  10        1.17       28.10      7.76 o 
  10   7  10        2.26       10.54      7.86 o 
  11   7  10       25.53       48.66      9.99 o 
  12   7  10        5.28       10.48     11.53 o 
 -11   8  10       23.67       34.59     14.68 o 
 -10   8  10       57.51       40.88     13.63 o 
  -9   8  10        0.03       -6.29      9.43 o 
  -8   8  10       84.10       96.40     12.06 o 
  -7   8  10       28.01       28.11      6.67 o 
  -6   8  10       43.03       38.42      5.99 o 
  -5   8  10      212.11      196.26      9.27 o 
  -4   8  10      246.44      266.64     10.74 o 
  -3   8  10       16.78       23.34      5.18 o 
  -2   8  10      112.86      105.95      8.63 o 
  -1   8  10      222.54      186.20     10.44 o 
   0   8  10      239.50      189.10     11.27 o 
   1   8  10       10.96        5.40      4.78 o 
   2   8  10       34.02       54.64     15.72 o 
   3   8  10      141.20      131.92     18.35 o 
   4   8  10       18.68       23.06      9.43 o 
   5   8  10       16.80       12.58      9.43 o 
   6   8  10        1.94       -7.34      8.39 o 
   7   8  10       27.01       22.01      8.39 o 
   8   8  10       68.10       42.76      8.31 o 
   9   8  10       26.70       13.98     11.01 o 
  10   8  10        3.71       12.58      7.01 o 
  11   8  10        0.16       21.79      8.31 o 
 -10   9  10       58.61       69.19     16.77 o 
  -9   9  10      106.34       98.54     18.87 o 
  -8   9  10       25.44       19.59      7.01 o 
  -7   9  10      150.50      190.96     17.30 o 
  -6   9  10        0.96       12.54      5.20 o 
  -5   9  10      510.50      517.19     14.90 o 
  -4   9  10       57.21       58.31      9.53 o 
  -3   9  10        5.82       11.11      4.55 o 
  -2   9  10        2.01        8.16      4.41 o 
  -1   9  10       13.26       36.25      6.17 o 
   0   9  10      115.68      164.52     10.00 o 
   1   9  10        0.76       -4.55      4.55 o 
   2   9  10       16.91       25.53      6.27 o 
   3   9  10      110.11      122.73     11.86 o 
   4   9  10      359.38      409.75     20.37 o 
   5   9  10      236.24      244.25     23.06 o 
   6   9  10       40.10       41.93     11.53 o 
   7   9  10       14.82       12.58      9.43 o 
   8   9  10        2.53       -9.43      9.43 o 
   9   9  10        5.35        1.48      6.27 o 
  10   9  10       18.02        8.39      6.55 o 
  -9  10  10       18.57       47.17     14.68 o 
  -8  10  10       16.44       12.29     18.35 o 
  -7  10  10       39.84       10.32     13.10 o 
  -6  10  10       76.68      109.61     11.47 o 
  -5  10  10       60.04       59.70      7.21 o 
  -4  10  10      135.64      112.24      7.89 o 
  -3  10  10       71.04       96.79      7.84 o 
  -2  10  10      125.14      112.22      8.06 o 
  -1  10  10       15.78       29.79      7.11 o 
   0  10  10       75.03      109.70     11.47 o 
   1  10  10       22.28       26.70     13.63 o 
   2  10  10      258.83      274.05     18.15 o 
   3  10  10       33.06       58.48      9.99 o 
   4  10  10       65.85       55.80      9.55 o 
   5  10  10       36.19       34.59     12.58 o 
   6  10  10       47.67       39.84     12.58 o 
   7  10  10        0.84       -1.05      9.43 o 
   8  10  10        6.48       -3.14      9.43 o 
   9  10  10       31.09       34.59      8.90 o 
  -8  11  10      170.61      157.90     14.77 o 
  -7  11  10        0.35        2.62      8.91 o 
  -6  11  10      101.67      112.86     12.08 o 
  -5  11  10      142.42      136.93     10.86 o 
  -4  11  10       48.45       61.29      9.24 o 
  -3  11  10       13.89       18.33      5.63 o 
  -2  11  10       85.09       93.06      9.39 o 
  -1  11  10       35.38       27.16      6.39 o 
   0  11  10       76.87       58.89      8.43 o 
   1  11  10      102.05       91.74     12.21 o 
   2  11  10       11.55       10.78      7.55 o 
   3  11  10       16.01       -1.66      8.39 o 
   4  11  10       19.87       26.48      8.50 o 
   5  11  10       80.31       73.38     16.77 o 
   6  11  10        3.29       -1.05      9.43 o 
   7  11  10        7.40       15.72     12.58 o 
  -5  12  10       45.72       42.90      9.99 o 
  -4  12  10        0.04        7.67      7.01 o 
  -3  12  10       12.44        4.19      6.67 o 
  -2  12  10        1.77        2.43      5.83 o 
  -1  12  10       74.95      104.25     10.86 o 
   0  12  10      135.14      210.49     14.92 o 
   1  12  10       50.43       85.12      9.83 o 
   2  12  10        8.39       21.71      6.39 o 
   3  12  10        6.95       15.67      7.76 o 
   4  12  10       38.96       69.81     11.86 o 
   5  12  10        3.16        1.05     10.48 o 
  -1  13  10        0.77       22.50     14.15 o 
   0  13  10        1.12       14.59      8.50 o 
 -14   1  11      117.26      115.17      9.27 o 
 -13   1  11       40.46       38.81      5.94 o 
 -12   1  11       17.25       10.49      5.30 o 
 -11   1  11       85.32       74.32      7.68 o 
 -10   1  11      364.93      398.96     13.20 o 
  -9   1  11       53.41       73.22      6.47 o 
  -8   1  11       48.09       45.99      6.17 o 
  -7   1  11     1399.81     1404.85     18.02 o 
  -6   1  11      313.00      347.34      6.46 o 
  -5   1  11      105.27      124.93      6.97 o 
  -4   1  11      390.71      446.79      8.77 o 
  -3   1  11     1374.13     1426.01     29.35 o 
  -2   1  11     3263.14     3647.05     50.32 o 
  -1   1  11      881.40      875.33     25.16 o 
   0   1  11        1.68       14.68      6.29 o 
   1   1  11       61.21       84.57      4.12 o 
   2   1  11     1698.63     1694.73     23.63 o 
   3   1  11      263.69      292.84      9.10 o 
   4   1  11     1496.79     1576.38     22.18 o 
   5   1  11       90.93      100.09      6.17 o 
   6   1  11     1013.30     1075.70     17.67 o 
   7   1  11      163.64      177.29      7.98 o 
   8   1  11      469.97      422.30     12.29 o 
   9   1  11       40.99       37.88      4.46 o 
  10   1  11       12.62       22.93      4.60 o 
  11   1  11      401.96      431.04     13.96 o 
  12   1  11      200.76      180.81     15.92 o 
  13   1  11       18.85       48.11     10.38 o 
  14   1  11       17.35       27.58      9.55 o 
 -14   2  11       89.63      106.06      9.12 o 
 -13   2  11       71.13       57.32      7.17 o 
 -12   2  11        9.02       26.26      5.09 o 
 -11   2  11       73.04       70.23      6.47 o 
 -10   2  11     1467.51     1504.65     24.26 o 
  -9   2  11       12.21       16.08      4.00 o 
  -8   2  11      148.05      138.94      7.04 o 
  -7   2  11      169.43      125.82      6.43 o 
  -6   2  11      128.85      134.47      5.04 o 
  -5   2  11      197.56      246.91      6.81 o 
  -4   2  11      140.57      186.56      6.51 o 
  -3   2  11        2.06       13.23      4.72 o 
  -2   2  11       26.84       38.79      6.29 o 
  -1   2  11      425.05      370.05     16.77 o 
   0   2  11      661.86      761.07     25.16 o 
   1   2  11      856.76      997.05     13.86 o 
   2   2  11      324.19      353.60     11.01 o 
   3   2  11      206.99      224.79     10.48 o 
   4   2  11     1390.47     1509.81     25.66 o 
   5   2  11     1788.45     1863.25     25.56 o 
   6   2  11        0.01       -0.92      3.68 o 
   7   2  11        3.47       -2.10      3.31 o 
   8   2  11      273.14      264.71     11.29 o 
   9   2  11      875.98      864.57     20.67 o 
  10   2  11      167.85      207.42     11.47 o 
  11   2  11      155.15      187.00     16.71 o 
  12   2  11      114.80      136.28     18.87 o 
  13   2  11        8.14       13.63     10.48 o 
  14   2  11        3.36       18.87     13.63 o 
 -14   3  11       42.35       31.99      7.48 o 
 -13   3  11        1.53       13.47      6.93 o 
 -12   3  11      391.86      434.11     15.23 o 
 -11   3  11      119.41      129.26      8.15 o 
 -10   3  11        3.14       -3.57      3.61 o 
  -9   3  11       26.14       28.50      4.44 o 
  -8   3  11     1352.91     1341.93     23.46 o 
  -7   3  11      590.88      573.07     11.24 o 
  -6   3  11     1385.65     1266.74     13.19 o 
  -5   3  11      753.43      715.16     11.70 o 
  -4   3  11      679.34      631.88     10.90 o 
  -3   3  11      113.37       78.81      4.89 o 
  -2   3  11     2557.50     2272.05    169.30 o 
  -1   3  11      965.42      833.40     27.26 o 
   0   3  11     3178.59     3144.65     46.13 o 
   1   3  11     6616.95     7168.24    154.10 o 
   2   3  11      408.92      377.74     11.43 o 
   3   3  11        3.42       15.44      3.49 o 
   4   3  11      467.46      425.39     14.33 o 
   5   3  11      216.32      219.91     11.04 o 
   6   3  11      501.33      498.26     17.74 o 
   7   3  11       34.32       24.85      6.10 o 
   8   3  11      706.26      661.48     17.75 o 
   9   3  11      226.53      209.74     10.44 o 
  10   3  11       24.26       25.76      4.77 o 
  11   3  11      192.95      163.01     18.35 o 
  12   3  11       88.83       75.48     14.68 o 
  13   3  11        6.57       -2.10      9.43 o 
  14   3  11       12.96        1.05     11.53 o 
 -14   4  11        4.24        0.79      7.30 o 
 -13   4  11        3.25       12.06      8.15 o 
 -12   4  11       14.95       -7.41      7.41 o 
 -11   4  11       65.25       45.96      8.05 o 
 -10   4  11       73.75       75.05     17.82 o 
  -9   4  11       32.27       25.75      6.01 o 
  -8   4  11      117.15      105.42      9.07 o 
  -7   4  11        7.92        8.32      2.99 o 
  -6   4  11      137.56      153.89      5.04 o 
  -5   4  11        5.92        6.56      1.95 o 
  -4   4  11      216.84      273.03      9.84 o 
  -3   4  11      189.47      187.84      6.34 o 
  -2   4  11     2111.36     2090.82     32.50 o 
  -1   4  11     1399.24     1292.56     34.59 o 
   0   4  11      121.65      158.29     13.63 o 
   1   4  11      245.10      221.19     16.77 o 
   2   4  11        0.21       -2.10      5.24 o 
   3   4  11        5.98        7.22      3.27 o 
   4   4  11      166.10      139.83     10.48 o 
   5   4  11       44.91       54.39      6.55 o 
   6   4  11       29.99       13.87      4.78 o 
   7   4  11     1490.62     1418.04     31.11 o 
   8   4  11      296.61      306.23     12.71 o 
   9   4  11       54.43       83.86      7.45 o 
  10   4  11      298.92      318.70     14.06 o 
  11   4  11        5.17        7.55      5.52 o 
  12   4  11       25.72       39.84     11.53 o 
  13   4  11       26.24       58.70     14.68 o 
 -13   5  11        1.31       -1.35      7.76 o 
 -12   5  11        1.01       -4.99     12.06 o 
 -11   5  11       63.90       64.02      9.64 o 
 -10   5  11       23.85       39.84     12.58 o 
  -9   5  11      160.71      118.46     17.82 o 
  -8   5  11      140.35       97.49     13.63 o 
  -7   5  11       71.03       37.31      5.77 o 
  -6   5  11       92.52      110.03      5.36 o 
  -5   5  11        2.28        3.97      2.13 o 
  -4   5  11       38.16       34.31      3.18 o 
  -3   5  11       64.20       76.39      4.19 o 
  -2   5  11       50.61       40.96      4.31 o 
  -1   5  11      177.15      199.99     10.73 o 
   0   5  11       68.49       65.86      7.01 o 
   1   5  11        9.90       11.53      6.29 o 
   2   5  11      202.40      228.53     17.82 o 
   3   5  11      113.39       95.40     12.58 o 
   4   5  11       10.07       11.65      3.27 o 
   5   5  11       54.23       53.69      7.30 o 
   6   5  11     1557.42     1582.24     47.17 o 
   7   5  11      383.76      403.73     17.79 o 
   8   5  11       45.82       54.39      7.76 o 
   9   5  11        3.00       -2.01      4.47 o 
  10   5  11      273.83      298.17     14.11 o 
  11   5  11        6.57        3.67      9.96 o 
  12   5  11        8.07       27.26     11.53 o 
  13   5  11        6.95       -2.10     10.48 o 
 -13   6  11       26.97       37.74     11.01 o 
 -12   6  11      237.84      275.86     19.63 o 
 -11   6  11       17.62       35.53     16.77 o 
 -10   6  11      108.56       98.54     16.77 o 
  -9   6  11      687.53      660.43     37.74 o 
  -8   6  11      362.75      414.08     29.35 o 
  -7   6  11     1360.33     1243.70     75.48 o 
  -6   6  11     1409.58     1435.90     20.73 o 
  -5   6  11      867.01      865.65     15.82 o 
  -4   6  11     2055.30     2001.14     28.57 o 
  -3   6  11     3294.97     3038.57     35.06 o 
  -2   6  11     3533.50     3688.75     38.12 o 
  -1   6  11     2260.16     2423.00     38.91 o 
   0   6  11     5012.27     4981.56     56.34 o 
   1   6  11     2008.26     1894.62     35.20 o 
   2   6  11      307.95      316.59     22.01 o 
   3   6  11      159.93      155.15     15.72 o 
   4   6  11      200.51      174.02     16.77 o 
   5   6  11       86.39       88.06     12.58 o 
   6   6  11      616.69      685.73     22.84 o 
   7   6  11        5.35        1.65      5.03 o 
   8   6  11      131.15      166.87     16.25 o 
   9   6  11       67.54       59.54      9.96 o 
  10   6  11       93.06      134.87     10.07 o 
  11   6  11        0.25       18.87      7.01 o 
  12   6  11       97.07      111.12     18.87 o 
 -12   7  11        5.52       15.03     16.77 o 
 -11   7  11       19.07       38.79     16.77 o 
 -10   7  11       19.00       20.97     10.48 o 
  -9   7  11        8.88       22.01     11.53 o 
  -8   7  11       88.20       89.11     15.72 o 
  -7   7  11        8.98       15.20      5.93 o 
  -6   7  11      803.90      786.87     15.97 o 
  -5   7  11      851.42      878.27     17.19 o 
  -4   7  11       48.54       43.83      4.83 o 
  -3   7  11      604.06      592.20     16.74 o 
  -2   7  11     4094.47     4156.13     61.12 o 
  -1   7  11      745.33      704.27     17.91 o 
   0   7  11      129.05       96.54      9.24 o 
   1   7  11      120.25      112.66      9.99 o 
   2   7  11      650.21      591.90     21.50 o 
   3   7  11      244.55      183.45     17.82 o 
   4   7  11      196.86      218.05     19.92 o 
   5   7  11       12.57        9.43      8.39 o 
   6   7  11       65.39       63.41      8.31 o 
   7   7  11      206.52      198.82     14.03 o 
   8   7  11      770.97      786.40     36.17 o 
   9   7  11      267.40      237.40     21.49 o 
  10   7  11       84.29       86.44     11.47 o 
  11   7  11      176.34      176.20     14.77 o 
  12   7  11      127.09      146.76     22.01 o 
 -11   8  11       13.64       12.58     12.58 o 
 -10   8  11        2.18        3.14      9.43 o 
  -9   8  11        0.77        5.24      9.43 o 
  -8   8  11        7.94       12.58      9.43 o 
  -7   8  11        3.45       11.07      5.79 o 
  -6   8  11        0.37       -0.06      3.63 o 
  -5   8  11       19.30        4.72      3.38 o 
  -4   8  11       19.43        9.10      4.61 o 
  -3   8  11      181.24      250.92     11.69 o 
  -2   8  11      685.23      721.97     19.12 o 
  -1   8  11      632.62      674.26     18.70 o 
   0   8  11       33.86       14.53      5.03 o 
   1   8  11       31.64       18.10      5.52 o 
   2   8  11       27.79       22.01      6.67 o 
   3   8  11      104.35       90.21      9.99 o 
   4   8  11        4.10       23.06     10.48 o 
   5   8  11       33.57       24.11      9.43 o 
   6   8  11      114.23       84.91     14.68 o 
   7   8  11        1.04        3.41      6.29 o 
   8   8  11      231.42      256.47     17.00 o 
   9   8  11        5.86       26.73      8.15 o 
  10   8  11       17.90        9.27     11.01 o 
  11   8  11       54.81       62.82     10.73 o 
 -10   9  11       10.54       17.82     12.58 o 
  -9   9  11      125.51      134.18     19.92 o 
  -8   9  11        7.87      -10.48     12.58 o 
  -7   9  11       70.16       82.31      9.99 o 
  -6   9  11        2.79       15.61     10.48 o 
  -5   9  11        2.12       18.10      5.30 o 
  -4   9  11       63.87       67.11      9.84 o 
  -3   9  11        0.72        8.04      5.77 o 
  -2   9  11       19.57       14.76      4.77 o 
  -1   9  11       86.37      113.36      8.66 o 
   0   9  11        6.93       11.20      5.27 o 
   1   9  11        4.32        1.74      4.44 o 
   2   9  11      121.11      102.38     12.58 o 
   3   9  11      303.59      287.96     17.41 o 
   4   9  11       43.29       73.38     15.72 o 
   5   9  11       55.74       74.43     14.68 o 
   6   9  11        0.02      -12.58     12.58 o 
   7   9  11        0.97       14.68      9.43 o 
   8   9  11      153.54      131.75     13.28 o 
   9   9  11       70.25       97.52     12.21 o 
  10   9  11        4.36       10.48      7.41 o 
  -9  10  11        0.25        4.19      9.43 o 
  -8  10  11       59.90       48.22     13.63 o 
  -7  10  11        3.35        3.58      6.27 o 
  -6  10  11      154.69      141.05     12.96 o 
  -5  10  11       16.05        9.46      4.25 o 
  -4  10  11       46.08       34.09      5.08 o 
  -3  10  11      441.51      406.53     14.09 o 
  -2  10  11       18.06       28.25      5.54 o 
  -1  10  11      217.79      196.34     11.40 o 
   0  10  11       46.54       47.39      6.60 o 
   1  10  11      538.18      516.22     25.16 o 
   2  10  11        9.67        9.99      6.78 o 
   3  10  11      235.88      209.80     16.31 o 
   4  10  11        5.87        7.34      8.39 o 
   5  10  11       38.60       37.74     13.63 o 
   6  10  11       18.83       31.45     11.53 o 
   7  10  11      170.79      170.87     22.01 o 
   8  10  11       37.63       49.27      9.64 o 
  -7  11  11        0.09        4.80      8.39 o 
  -6  11  11       20.57       25.45      8.39 o 
  -5  11  11      311.71      361.58     16.25 o 
  -4  11  11        1.27        2.67      5.01 o 
  -3  11  11        1.41       -4.76      5.02 o 
  -2  11  11        3.11        5.24      5.22 o 
  -1  11  11        0.20       -2.10      5.45 o 
   0  11  11       19.52       31.81      8.31 o 
   1  11  11       21.47       31.00      7.86 o 
   2  11  11        0.06       -5.13      7.34 o 
   3  11  11        2.88       -7.30      7.30 o 
   4  11  11        0.75       16.77     10.48 o 
   5  11  11       48.64       42.98     14.68 o 
   6  11  11       37.31       53.46     15.72 o 
   7  11  11       19.40       26.21     13.63 o 
  -5  12  11       52.13       66.04     16.77 o 
  -4  12  11        0.23        2.05      7.76 o 
  -3  12  11       15.71        5.02      7.01 o 
  -2  12  11      122.95      147.51     12.68 o 
  -1  12  11        4.50       39.90     12.12 o 
   0  12  11       97.10      102.57     10.86 o 
   1  12  11        0.27       21.50      7.65 o 
   2  12  11        0.10       13.54      8.50 o 
   3  12  11        0.22       22.89      8.53 o 
   4  12  11       20.10       10.93     27.78 o 
   5  12  11        8.19       17.82     12.58 o 
 -14   0  12      146.86      194.06     16.26 o 
 -13   0  12      111.80      117.45     12.60 o 
 -12   0  12       13.00        5.24      6.27 o 
 -11   0  12      103.28       97.20     10.38 o 
 -10   0  12      191.86      215.28     14.03 o 
  -9   0  12    11746.75    11328.05    371.10 o 
  -8   0  12      485.44      523.54     35.12 o 
  -7   0  12      807.67      725.22     32.17 o 
  -6   0  12     1169.82     1138.09     24.87 o 
  -5   0  12     4458.86     4686.17     32.89 o 
  -4   0  12     6428.38     6163.50     47.84 o 
  -3   0  12     5932.57     5704.86     62.90 o 
  -2   0  12     8489.59     8552.06     79.67 o 
  -1   0  12      162.34      211.76     13.63 o 
   0   0  12      171.17      100.27      4.58 o 
   1   0  12      400.82      342.80     17.82 o 
   2   0  12     1466.36     1217.08     34.59 o 
   3   0  12      243.01      227.48     15.72 o 
   4   0  12      581.26      534.80     15.82 o 
   5   0  12       96.59       66.29      9.43 o 
   6   0  12      638.11      664.90     19.97 o 
   7   0  12      381.10      352.20     15.92 o 
   8   0  12        8.27        1.61      4.78 o 
   9   0  12     1215.91     1194.42     30.92 o 
  10   0  12      393.73      347.87     17.31 o 
  11   0  12      266.19      265.13     16.11 o 
  12   0  12      517.87      532.54     35.64 o 
  13   0  12      590.53      626.89     40.88 o 
  14   0  12      366.45      335.46     32.50 o 
 -14   1  12        0.85        3.62      5.16 o 
 -13   1  12        0.14        5.99      4.60 o 
 -12   1  12        4.29       17.24      5.08 o 
 -11   1  12       97.35       92.50      7.31 o 
 -10   1  12      519.92      487.30     14.25 o 
  -9   1  12       20.27       47.91      5.84 o 
  -8   1  12      145.85      130.09      7.06 o 
  -7   1  12        0.47       31.53      6.09 o 
  -6   1  12     1284.83     1248.85     14.92 o 
  -5   1  12     2231.36     2217.64     17.64 o 
  -4   1  12      289.74      290.19      7.14 o 
  -3   1  12      698.69      700.84     41.93 o 
  -2   1  12      109.98      188.69     13.63 o 
  -1   1  12      970.43     1090.24     29.35 o 
   0   1  12     1510.92     1685.88     27.05 o 
   1   1  12      910.76      979.93     20.81 o 
   2   1  12      736.45      676.86     18.53 o 
   3   1  12        0.82        2.36      2.57 o 
   4   1  12      414.52      430.39     13.94 o 
   5   1  12     1041.20     1121.89     19.92 o 
   6   1  12     1208.69     1276.33     26.81 o 
   7   1  12      842.41      900.63     17.42 o 
   8   1  12      394.16      407.60     12.43 o 
   9   1  12      179.53      156.73      8.19 o 
  10   1  12       29.55       34.53      6.07 o 
  11   1  12      240.66      240.61     10.81 o 
  12   1  12      508.28      518.07     25.20 o 
  13   1  12       30.57       52.50     11.12 o 
  14   1  12       94.59       96.90     13.70 o 
 -14   2  12       43.59       58.40      7.41 o 
 -13   2  12       56.45       50.96      7.72 o 
 -12   2  12      199.52      208.62     10.67 o 
 -11   2  12      186.96      178.15      9.54 o 
 -10   2  12      153.66      157.69      8.75 o 
  -9   2  12      297.50      344.10     14.60 o 
  -8   2  12      413.78      383.97     11.55 o 
  -7   2  12      139.09      124.34      8.00 o 
  -6   2  12       64.64       57.94      3.48 o 
  -5   2  12     1521.35     1490.02     16.36 o 
  -4   2  12      484.14      474.47      8.79 o 
  -3   2  12      575.74      523.13     15.20 o 
  -2   2  12      147.82      117.41     10.48 o 
  -1   2  12       68.69       64.99      8.39 o 
   0   2  12      609.37      667.77     25.16 o 
   1   2  12      271.93      232.98      6.65 o 
   2   2  12      312.50      344.55     10.47 o 
   3   2  12     3568.18     3607.48     74.95 o 
   4   2  12       22.44       35.04      4.78 o 
   5   2  12        0.45        5.80      3.19 o 
   6   2  12      163.03      153.97     11.15 o 
   7   2  12      403.35      381.48     12.90 o 
   8   2  12       24.39       23.80      4.41 o 
   9   2  12      198.78      226.36     11.50 o 
  10   2  12       81.51       98.85      8.22 o 
  11   2  12      129.32      121.23      9.39 o 
  12   2  12       58.58       46.13     12.58 o 
  13   2  12       54.58       49.27     13.63 o 
  14   2  12      139.00      126.84     20.97 o 
 -14   3  12        5.89        7.86      8.15 o 
 -13   3  12       33.67       43.43      8.30 o 
 -12   3  12       60.77       70.81     10.74 o 
 -11   3  12       15.11       24.44      5.45 o 
 -10   3  12       42.58       36.17      5.14 o 
  -9   3  12       75.22       77.75      7.97 o 
  -8   3  12        3.34       13.84      4.35 o 
  -7   3  12     1141.46     1181.52     20.51 o 
  -6   3  12      825.15      840.99     17.93 o 
  -5   3  12      403.03      405.33     11.12 o 
  -4   3  12       22.60       20.64      3.31 o 
  -3   3  12     2664.14     2698.06     35.21 o 
  -2   3  12     1842.66     1988.63     40.88 o 
  -1   3  12     4066.34     3786.47     59.75 o 
   0   3  12       92.18       63.95      9.43 o 
   1   3  12     1864.08     2107.12     35.12 o 
   2   3  12      229.85      240.02     21.49 o 
   3   3  12        0.68        7.56      4.72 o 
   4   3  12       65.05       65.65      6.27 o 
   5   3  12      487.47      451.07     15.82 o 
   6   3  12      349.53      396.53     13.23 o 
   7   3  12       28.36       37.04      5.22 o 
   8   3  12      762.62      779.24     19.76 o 
   9   3  12       11.56       18.74      4.55 o 
  10   3  12       27.88       20.25      4.61 o 
  11   3  12       58.11       65.35      7.21 o 
  12   3  12       14.27        8.39      7.34 o 
  13   3  12        8.41       12.58      9.43 o 
 -13   4  12       11.95       32.79      9.07 o 
 -12   4  12       17.18       11.70      7.01 o 
 -11   4  12        1.05        4.62      6.27 o 
 -10   4  12        1.26        0.00      5.52 o 
  -9   4  12      158.86      114.30      9.50 o 
  -8   4  12       13.05        3.22      4.58 o 
  -7   4  12       30.32       20.12      3.31 o 
  -6   4  12      234.58      205.25      5.80 o 
  -5   4  12       15.94        9.70      4.24 o 
  -4   4  12      290.18      260.43      7.70 o 
  -3   4  12        4.59       13.35      2.70 o 
  -2   4  12      196.85      213.48      7.34 o 
  -1   4  12      654.97      571.33     24.11 o 
   0   4  12      613.27      699.22     27.26 o 
   1   4  12     1338.98     1324.01     38.79 o 
   2   4  12       43.49       32.97      5.77 o 
   3   4  12       14.80       12.18      5.24 o 
   4   4  12       89.90       93.08      9.96 o 
   5   4  12      682.73      568.21     18.35 o 
   6   4  12      455.13      426.25     17.00 o 
   7   4  12       52.47       54.60      7.41 o 
   8   4  12       37.83       32.17      4.84 o 
   9   4  12      118.73      101.00      7.87 o 
  10   4  12      361.34      368.51     15.32 o 
  11   4  12       83.18       87.45     10.73 o 
  12   4  12        1.77      -10.48     10.48 o 
  13   4  12      150.95      176.11     23.06 o 
 -13   5  12        2.68       -7.59      7.76 o 
 -12   5  12        0.02       -4.86      7.34 o 
 -11   5  12        0.37       -2.10      6.67 o 
 -10   5  12        6.99        7.34      9.43 o 
  -9   5  12       93.75       90.15     15.72 o 
  -8   5  12       61.24       52.42     11.53 o 
  -7   5  12      103.13       87.07      7.76 o 
  -6   5  12        1.30       10.79      3.19 o 
  -5   5  12       88.55      103.72      5.25 o 
  -4   5  12        9.76       17.66      6.25 o 
  -3   5  12      133.25      133.73      5.75 o 
  -2   5  12     2266.09     2264.03     29.22 o 
  -1   5  12      324.58      341.22     14.08 o 
   0   5  12        0.09       14.68      7.34 o 
   1   5  12      346.92      336.51     20.97 o 
   2   5  12      331.15      353.28     22.01 o 
   3   5  12      296.81      301.91     20.97 o 
   4   5  12       29.97       48.47      6.55 o 
   5   5  12      282.99      290.01     14.03 o 
   6   5  12       16.23       33.23      7.30 o 
   7   5  12      176.38      186.66     12.96 o 
   8   5  12        3.84        9.23      5.52 o 
   9   5  12      126.55      141.08      9.87 o 
  10   5  12      239.04      217.89     12.30 o 
  11   5  12      122.89      142.72     13.28 o 
  12   5  12       42.75       22.01     12.58 o 
  13   5  12       38.37       62.90     16.77 o 
 -12   6  12       46.47       43.16     10.73 o 
 -11   6  12      178.01      148.41     14.44 o 
 -10   6  12        4.28        2.10      9.43 o 
  -9   6  12       90.31      127.89     19.92 o 
  -8   6  12       43.95       49.27     12.58 o 
  -7   6  12        0.08       15.55      6.19 o 
  -6   6  12      196.86      239.10      9.68 o 
  -5   6  12      139.56      118.62      6.73 o 
  -4   6  12      110.69      121.66      8.06 o 
  -3   6  12       79.74       98.94      8.06 o 
  -2   6  12       32.36       76.36      7.36 o 
  -1   6  12        8.80       23.99      6.01 o 
   0   6  12      611.76      526.55     19.27 o 
   1   6  12       24.17        9.43      6.29 o 
   2   6  12       47.71       17.82      8.39 o 
   3   6  12      126.97       76.53     11.53 o 
   4   6  12      348.44      324.97     23.06 o 
   5   6  12      280.25      242.59     13.85 o 
   6   6  12       42.82       60.42      8.15 o 
   7   6  12        0.13        1.96      9.96 o 
   8   6  12        0.90        2.98      4.78 o 
   9   6  12        2.73        4.26      5.79 o 
  10   6  12        0.00        6.93      6.08 o 
  11   6  12       70.64       64.68     10.38 o 
  12   6  12      104.21      136.28     22.01 o 
 -12   7  12       32.32       29.35      9.82 o 
 -11   7  12       39.05       55.56     14.68 o 
 -10   7  12        2.33        2.10     10.48 o 
  -9   7  12        6.81       -1.05      9.43 o 
  -8   7  12       32.33       26.21     10.48 o 
  -7   7  12        6.78        4.61      8.39 o 
  -6   7  12       81.20       48.31     10.36 o 
  -5   7  12       22.69       20.70      4.22 o 
  -4   7  12        8.46       18.27      4.59 o 
  -3   7  12     1021.50     1032.21     22.19 o 
  -2   7  12      319.75      310.14     12.68 o 
  -1   7  12     1318.35     1428.81     25.79 o 
   0   7  12      258.82      268.20     14.44 o 
   1   7  12       21.81        4.19      5.19 o 
   2   7  12        3.44       22.01      8.39 o 
   3   7  12       57.42       62.90     11.53 o 
   4   7  12      418.33      311.35     24.11 o 
   5   7  12      187.67      140.47     17.82 o 
   6   7  12       31.30       41.42      6.78 o 
   7   7  12      640.94      577.43     23.27 o 
   8   7  12      190.28      259.49     17.00 o 
   9   7  12      244.08      212.31     20.44 o 
  10   7  12       45.94       46.79      9.43 o 
  11   7  12       49.72       47.39      9.55 o 
 -11   8  12       23.48       40.88     17.82 o 
 -10   8  12       39.87       17.82     11.53 o 
  -9   8  12        0.23       -8.39      9.43 o 
  -8   8  12       29.94       14.68      9.43 o 
  -7   8  12       30.24       38.09      8.05 o 
  -6   8  12        2.60        3.59      4.00 o 
  -5   8  12        1.17       -3.51      3.51 o 
  -4   8  12       68.76       60.43      5.62 o 
  -3   8  12       18.87       15.28      5.29 o 
  -2   8  12      100.44       59.56      6.47 o 
  -1   8  12      378.71      369.22     14.69 o 
   0   8  12       22.68       33.46      5.21 o 
   1   8  12       55.64       66.57      8.90 o 
   2   8  12      263.10      209.00     14.44 o 
   3   8  12      918.92      801.95     38.79 o 
   4   8  12      321.06      257.88     24.11 o 
   5   8  12        0.04        2.10      7.34 o 
   6   8  12        0.79        8.39      8.39 o 
   7   8  12       71.72       48.90      8.91 o 
   8   8  12       69.72       72.08     10.58 o 
   9   8  12      174.03      175.67     15.57 o 
  10   8  12       11.47       30.40      8.90 o 
 -10   9  12       43.96       40.88     13.63 o 
  -9   9  12       61.79       94.35     17.82 o 
  -8   9  12      108.67      115.31     17.82 o 
  -7   9  12       72.55      100.64     11.33 o 
  -6   9  12       52.44       68.17     11.53 o 
  -5   9  12       95.22       98.26     10.29 o 
  -4   9  12        2.31        1.41      4.04 o 
  -3   9  12      119.30      118.66     10.23 o 
  -2   9  12       71.71       58.89      7.04 o 
  -1   9  12       64.57       99.06     10.01 o 
   0   9  12        0.53       -2.89      5.00 o 
   1   9  12      143.59      146.52     10.93 o 
   2   9  12       76.17       74.49      9.64 o 
   3   9  12       25.14       37.74     11.53 o 
   4   9  12       38.91       20.97      9.43 o 
   5   9  12        3.37       -6.29      9.43 o 
   6   9  12       22.06        5.24      8.39 o 
   7   9  12        7.08       25.05      7.34 o 
   8   9  12       25.91       23.06      6.98 o 
   9   9  12        8.98        8.86      7.30 o 
  -9  10  12        0.72       -5.24     10.48 o 
  -8  10  12       28.72       32.50     12.58 o 
  -7  10  12       69.34       86.47     10.73 o 
  -6  10  12       72.01       47.20      8.90 o 
  -5  10  12      182.33      156.97      9.30 o 
  -4  10  12       74.32       62.37      6.47 o 
  -3  10  12        4.98        2.75      4.42 o 
  -2  10  12       31.81       23.25      4.84 o 
  -1  10  12       57.85       52.92      7.39 o 
   0  10  12       89.69       72.17      7.61 o 
   1  10  12        0.42       -9.43      9.43 o 
   2  10  12       82.85       63.91      9.99 o 
   3  10  12        1.16      -10.90     13.63 o 
   4  10  12      118.62      100.64     17.82 o 
   5  10  12        5.66        5.24      9.43 o 
   6  10  12       44.56       26.21     12.58 o 
   7  10  12       42.19       32.50     13.63 o 
   8  10  12       14.79       15.72     10.48 o 
  -7  11  12        7.55       11.53      7.41 o 
  -6  11  12       39.11       57.38     10.30 o 
  -5  11  12        2.21       25.92      8.05 o 
  -4  11  12        3.27        6.43      6.81 o 
  -3  11  12        9.94        4.42      5.38 o 
  -2  11  12       22.89       25.45      6.24 o 
  -1  11  12       62.34       74.63      9.04 o 
   0  11  12       13.98       19.39      8.91 o 
   1  11  12       53.87       37.22      8.50 o 
   2  11  12        2.45        5.36      6.81 o 
   3  11  12       48.66       24.16      7.76 o 
   4  11  12       13.14       22.01     11.53 o 
   5  11  12       19.81       49.27     14.68 o 
   6  11  12       53.12       66.04     17.82 o 
  -4  12  12      125.20      143.15     14.77 o 
  -3  12  12        0.02        1.91      5.83 o 
  -2  12  12      197.83      236.27     15.11 o 
  -1  12  12       99.66      108.27     11.29 o 
   0  12  12       26.12       50.11      8.66 o 
   1  12  12        2.97       15.53      7.00 o 
   2  12  12       19.28       45.90     11.04 o 
   3  12  12        5.68       24.51      9.55 o 
   4  12  12        1.60       -2.10     10.48 o 
 -14   1  13       33.31       39.26      6.47 o 
 -13   1  13      113.20      144.16      9.74 o 
 -12   1  13       29.22       26.35      5.32 o 
 -11   1  13      312.80      290.76     11.75 o 
 -10   1  13      495.25      528.03     14.76 o 
  -9   1  13      397.75      398.47     12.11 o 
  -8   1  13      649.35      576.62     14.81 o 
  -7   1  13       33.48       53.40      4.03 o 
  -6   1  13     2018.09     1928.92     17.81 o 
  -5   1  13     1091.04     1079.75     12.95 o 
  -4   1  13      827.34      716.61     10.29 o 
  -3   1  13     2101.98     2212.33     30.01 o 
  -2   1  13     4643.60     4984.59     69.19 o 
  -1   1  13     1406.54     1329.95     24.46 o 
   0   1  13     9224.40     9268.93     66.34 o 
   1   1  13     1155.07     1221.46     15.10 o 
   2   1  13     2854.54     3005.02     41.93 o 
   3   1  13     1489.79     1490.83     21.09 o 
   4   1  13     2893.05     2883.97     31.32 o 
   5   1  13      182.42      134.57      7.55 o 
   6   1  13      322.41      305.98     11.89 o 
   7   1  13      204.86      202.49     10.25 o 
   8   1  13      852.56      857.67     17.95 o 
   9   1  13       50.41       45.44      5.20 o 
  10   1  13       88.55       95.93      7.06 o 
  11   1  13       16.63       24.58      4.96 o 
  12   1  13      152.63      192.99     16.31 o 
  13   1  13      467.14      464.95     25.20 o 
 -14   2  13        7.02       16.27      8.50 o 
 -13   2  13        2.22       17.13      5.73 o 
 -12   2  13        7.59       38.33      5.73 o 
 -11   2  13        3.23        8.47      5.57 o 
 -10   2  13        1.53        3.92      3.86 o 
  -9   2  13       13.25       10.54      4.00 o 
  -8   2  13       64.16       51.84      8.62 o 
  -7   2  13      176.98      145.01      8.02 o 
  -6   2  13       63.59       50.71      3.68 o 
  -5   2  13      750.84      735.97     11.91 o 
  -4   2  13       75.76       56.10      3.78 o 
  -3   2  13      252.18      194.98     13.63 o 
  -2   2  13       19.89       22.01      5.24 o 
  -1   2  13      626.93      620.60     24.11 o 
   0   2  13      407.57      440.29     20.97 o 
   1   2  13       92.44       89.11     10.48 o 
   2   2  13      435.58      415.85     17.30 o 
   3   2  13      806.91      953.20     19.58 o 
   4   2  13      717.09      721.78     15.72 o 
   5   2  13      210.86      219.62      9.56 o 
   6   2  13       63.37       58.00      5.22 o 
   7   2  13       16.59       16.97      4.15 o 
   8   2  13       35.45       37.59      5.99 o 
   9   2  13      379.61      388.10     14.92 o 
  10   2  13        2.08        3.48      4.37 o 
  11   2  13       51.16       56.79      6.74 o 
  12   2  13       12.24       11.53     10.48 o 
  13   2  13       21.12       38.79     14.68 o 
 -14   3  13       24.44       20.10      8.50 o 
 -13   3  13       57.28       76.66     12.21 o 
 -12   3  13       32.57       60.64     12.58 o 
 -11   3  13       27.01       20.34      4.47 o 
 -10   3  13        4.64        8.39      4.84 o 
  -9   3  13      137.03      152.37      7.91 o 
  -8   3  13       69.24       68.07      8.38 o 
  -7   3  13       14.34       10.48      4.44 o 
  -6   3  13       85.24       72.31      4.98 o 
  -5   3  13      131.86      132.91      6.86 o 
  -4   3  13       24.16       30.61      3.80 o 
  -3   3  13      257.37      226.45     15.72 o 
  -2   3  13      638.99      614.31     24.11 o 
  -1   3  13     1082.94     1005.32     31.45 o 
   0   3  13       46.36       36.69      6.29 o 
   1   3  13      373.42      374.30      9.28 o 
   2   3  13       70.12       75.20      6.29 o 
   3   3  13      120.77      105.76      6.81 o 
   4   3  13      805.85      822.13     19.89 o 
   5   3  13      197.77      217.42     11.33 o 
   6   3  13      757.68      806.63     18.88 o 
   7   3  13      169.88      158.64      9.04 o 
   8   3  13      248.09      238.96     11.50 o 
   9   3  13       18.47        3.81      4.15 o 
  10   3  13       18.28        8.07      3.80 o 
  11   3  13        0.23       -4.61      4.61 o 
  12   3  13       40.18       31.45     11.53 o 
  13   3  13        1.22       -2.10      9.43 o 
 -13   4  13       66.62       77.89     12.21 o 
 -12   4  13       53.07       61.74     10.58 o 
 -11   4  13        1.64       -3.26      7.86 o 
 -10   4  13       68.73       57.33     16.77 o 
  -9   4  13       74.70       82.82     15.72 o 
  -8   4  13      107.46      104.25      8.80 o 
  -7   4  13       25.88       29.45      5.79 o 
  -6   4  13        1.11        3.68      2.08 o 
  -5   4  13      140.00       99.58      5.89 o 
  -4   4  13       28.88       21.23      3.89 o 
  -3   4  13      709.90      652.89     18.80 o 
  -2   4  13     1639.10     1317.77    191.32 o 
  -1   4  13     1325.68     1057.32    120.03 o 
   0   4  13     1564.92     1563.02     42.98 o 
   1   4  13      446.67      473.00     13.10 o 
   2   4  13      897.67      895.75     18.41 o 
   3   4  13     1626.41     1541.97     26.36 o 
   4   4  13        0.25        1.05      3.14 o 
   5   4  13      167.92      144.59      9.55 o 
   6   4  13      137.32      120.56      8.90 o 
   7   4  13       12.28        7.66      4.78 o 
   8   4  13       26.80       32.71      4.77 o 
   9   4  13       76.15       95.08      7.82 o 
  10   4  13       22.64       22.61      5.16 o 
  11   4  13       97.45      102.71      9.27 o 
  12   4  13        3.79        1.31      6.29 o 
  13   4  13       67.66       63.95     15.72 o 
 -13   5  13       17.72       25.56      9.55 o 
 -12   5  13       12.60       24.92      9.55 o 
 -11   5  13       44.90       48.15     13.63 o 
 -10   5  13       24.04       26.21     12.58 o 
  -9   5  13        9.66       10.48      9.43 o 
  -8   5  13        9.39       10.48      9.43 o 
  -7   5  13        0.00       -1.81      3.64 o 
  -6   5  13       58.64       90.24      6.44 o 
  -5   5  13        3.31        4.21      2.52 o 
  -4   5  13      241.45      264.50      7.96 o 
  -3   5  13      297.78      352.11      9.30 o 
  -2   5  13       81.23      134.48      9.64 o 
  -1   5  13       57.15       33.55      7.34 o 
   0   5  13     1737.68     1816.71     48.22 o 
   1   5  13     1199.56     1232.80     39.84 o 
   2   5  13      321.34      351.18     22.01 o 
   3   5  13      170.82      166.93     10.06 o 
   4   5  13     1251.81     1222.12     26.44 o 
   5   5  13      185.44      145.51     10.58 o 
   6   5  13      733.73      776.20     23.58 o 
   7   5  13       18.58       29.61      6.81 o 
   8   5  13      434.12      443.52     20.01 o 
   9   5  13       32.16       30.53      7.63 o 
  10   5  13       82.15      107.32      9.47 o 
  11   5  13        0.48       15.72      9.96 o 
  12   5  13      148.09      182.10     15.51 o 
 -12   6  13        3.57       25.79      9.24 o 
 -11   6  13       24.78       30.90      8.50 o 
 -10   6  13      233.48      221.19     24.11 o 
  -9   6  13      388.58      405.69     31.45 o 
  -8   6  13      329.35      289.33     25.16 o 
  -7   6  13       22.65        6.74      5.03 o 
  -6   6  13      425.07      434.12     15.35 o 
  -5   6  13      117.52      116.55      7.61 o 
  -4   6  13      967.00      850.42     19.24 o 
  -3   6  13      123.94      119.87      8.01 o 
  -2   6  13      168.77      217.31     10.48 o 
  -1   6  13       73.56       95.24     13.63 o 
   0   6  13       33.19       46.13      9.43 o 
   1   6  13      131.67      118.46     13.63 o 
   2   6  13      176.64      196.03     17.82 o 
   3   6  13      147.01      119.51     14.68 o 
   4   6  13       10.98       25.12      6.81 o 
   5   6  13      150.54      136.15     10.58 o 
   6   6  13       33.52       44.16      7.55 o 
   7   6  13      553.57      546.76     21.46 o 
   8   6  13      421.77      345.64     18.49 o 
   9   6  13      383.07      362.76     28.30 o 
  10   6  13      135.77      107.59     10.00 o 
  11   6  13      241.02      199.81     16.26 o 
  12   6  13       57.14       45.95      9.82 o 
 -12   7  13        2.20        2.10      7.41 o 
 -11   7  13       46.25       45.08     14.68 o 
 -10   7  13       37.45       32.50     12.58 o 
  -9   7  13      275.78      245.30     25.16 o 
  -8   7  13       17.45       11.53     10.48 o 
  -7   7  13       35.56       27.72      6.27 o 
  -6   7  13      123.08      106.43      7.97 o 
  -5   7  13      245.88      264.73      9.97 o 
  -4   7  13      257.09      178.18     10.19 o 
  -3   7  13      506.83      378.70     13.89 o 
  -2   7  13      187.57      149.31      9.08 o 
  -1   7  13        0.05       -5.64      5.64 o 
   0   7  13       18.49       14.19      8.39 o 
   1   7  13        0.26       -3.14      7.34 o 
   2   7  13       83.00       80.72     12.58 o 
   3   7  13        2.49       20.97      9.43 o 
   4   7  13      246.85      217.00     20.97 o 
   5   7  13        6.26        0.09      4.27 o 
   6   7  13        1.81        3.98      6.29 o 
   7   7  13      247.08      210.76     15.07 o 
   8   7  13      163.80      140.24     17.30 o 
   9   7  13      339.76      338.49     19.55 o 
  10   7  13       80.27       94.51     17.82 o 
  11   7  13       26.28       32.19      8.50 o 
 -11   8  13      155.05      172.97     25.16 o 
 -10   8  13      101.26      119.51     19.92 o 
  -9   8  13       97.28       95.40     17.82 o 
  -8   8  13        4.55       20.97     11.53 o 
  -7   8  13       64.35       70.82     10.30 o 
  -6   8  13        3.48        9.64      5.23 o 
  -5   8  13      306.08      266.32     10.70 o 
  -4   8  13        6.74       24.66      4.67 o 
  -3   8  13       24.98       50.68      6.39 o 
  -2   8  13      149.74      129.65      9.08 o 
  -1   8  13      262.04      225.43     11.89 o 
   0   8  13        3.91        3.05      3.93 o 
   1   8  13      369.95      319.23     17.41 o 
   2   8  13      756.40      791.47     38.79 o 
   3   8  13      958.29     1018.95     45.08 o 
   4   8  13        7.03        0.00      7.34 o 
   5   8  13      223.42      249.50     23.06 o 
   6   8  13      194.66      215.71     14.77 o 
   7   8  13      473.52      538.34     23.58 o 
   8   8  13      178.80      210.36     20.44 o 
   9   8  13      788.01      884.04     31.11 o 
  10   8  13       16.90       31.11      9.24 o 
 -10   9  13        0.47        6.29     12.58 o 
  -9   9  13       36.17       47.17     15.72 o 
  -8   9  13        8.97        4.19     10.48 o 
  -7   9  13      337.85      342.28     18.80 o 
  -6   9  13        4.88        8.12      5.79 o 
  -5   9  13        0.17       11.48      4.61 o 
  -4   9  13       74.36       74.40      7.27 o 
  -3   9  13       17.81        5.58      4.61 o 
  -2   9  13       19.26        9.63      4.77 o 
  -1   9  13       49.34       54.91      7.04 o 
   0   9  13       28.36       21.01      5.02 o 
   1   9  13       16.15        2.94      5.52 o 
   2   9  13        0.52        5.73      5.52 o 
   3   9  13       86.70       72.33     14.68 o 
   4   9  13        8.61       15.72     10.48 o 
   5   9  13        0.38       11.53      8.39 o 
   6   9  13        0.81       -9.43      9.43 o 
   7   9  13       18.08        8.39      8.39 o 
   8   9  13       34.30       46.13     13.63 o 
   9   9  13       26.33       10.48      9.43 o 
  -8  10  13        0.05      -11.53     11.53 o 
  -7  10  13        3.48        1.47      7.34 o 
  -6  10  13        0.22       -7.30      7.30 o 
  -5  10  13        5.67        5.42      4.77 o 
  -4  10  13       25.50        9.15      4.17 o 
  -3  10  13        7.83        7.12      4.04 o 
  -2  10  13       15.39        4.91      4.61 o 
  -1  10  13       84.56       88.01      8.63 o 
   0  10  13       78.96       77.35      8.06 o 
   1  10  13       37.08       53.23     16.25 o 
   2  10  13       18.86        6.91      6.27 o 
   3  10  13        1.72       15.72      9.43 o 
   4  10  13       10.80        3.14      9.43 o 
   5  10  13       34.97       73.38     15.72 o 
   6  10  13        8.98       14.68     12.58 o 
   7  10  13       48.77       80.72     16.77 o 
   8  10  13       29.40       46.13     14.68 o 
  -7  11  13       14.57       18.47      8.39 o 
  -6  11  13        2.55        4.25      8.91 o 
  -5  11  13       70.47       47.87      9.96 o 
  -4  11  13        4.48        5.52      4.96 o 
  -3  11  13       58.87       67.34      8.02 o 
  -2  11  13       11.98       13.06      5.89 o 
  -1  11  13        0.40        6.71      8.39 o 
   0  11  13        0.17       13.63      8.05 o 
   1  11  13       17.83        9.96     16.25 o 
   2  11  13       23.64       26.98      8.50 o 
   3  11  13       13.52       14.68     10.48 o 
   4  11  13        0.46       -7.34     11.53 o 
   5  11  13       75.07      110.07     19.92 o 
   6  11  13       28.53       55.56     15.72 o 
  -4  12  13        0.11        7.24      8.05 o 
  -3  12  13       54.31       58.32      8.86 o 
  -2  12  13       62.75      104.70     11.47 o 
  -1  12  13        0.24        7.50      6.60 o 
   0  12  13        9.42       13.11      8.52 o 
   1  12  13       53.45       73.94     15.72 o 
   2  12  13        3.16       20.85     11.01 o 
   3  12  13       66.85       45.08     14.68 o 
 -14   0  14       15.54        9.43     13.10 o 
 -13   0  14        0.04        6.52      6.55 o 
 -12   0  14        0.03        7.61     11.53 o 
 -11   0  14       42.15       49.83      8.15 o 
 -10   0  14       61.63       52.09      9.43 o 
  -9   0  14       80.65       57.31      7.41 o 
  -8   0  14     2233.79     2191.46     37.30 o 
  -7   0  14      460.40      448.84     29.88 o 
  -6   0  14     1829.44     1835.30     42.07 o 
  -5   0  14      179.34      153.61      6.62 o 
  -4   0  14     1333.23     1344.89     20.49 o 
  -3   0  14     3155.93     3074.67     50.32 o 
  -2   0  14      848.01      739.05     26.21 o 
  -1   0  14      551.39      647.85     25.16 o 
   0   0  14      451.80      458.16     10.92 o 
   1   0  14      204.69      277.80     16.77 o 
   2   0  14      874.64      874.28     31.45 o 
   3   0  14      380.46      316.59     19.92 o 
   4   0  14      125.55      134.18     13.63 o 
   5   0  14      338.20      314.49     20.97 o 
   6   0  14       41.25       47.64      6.81 o 
   7   0  14      508.20      533.59     19.63 o 
   8   0  14        2.15       -2.52      5.52 o 
   9   0  14        2.32       -2.98      4.78 o 
  10   0  14        1.73        4.72      5.19 o 
  11   0  14      367.02      397.10     19.97 o 
  12   0  14       43.11       83.86     17.82 o 
  13   0  14      161.07      161.44     23.06 o 
 -14   1  14       38.19       41.42      7.71 o 
 -13   1  14      414.95      442.98     16.32 o 
 -12   1  14       25.97       23.54      6.05 o 
 -11   1  14       71.24       70.65      6.60 o 
 -10   1  14      101.43       95.68      7.72 o 
  -9   1  14      242.76      274.55     10.33 o 
  -8   1  14       26.10       25.81      5.84 o 
  -7   1  14      740.64      746.35     14.88 o 
  -6   1  14        2.15       15.56      2.92 o 
  -5   1  14      364.15      391.43      8.09 o 
  -4   1  14      428.13      475.64      8.39 o 
  -3   1  14     1207.02     1306.80     24.08 o 
  -2   1  14        0.23       18.98      4.78 o 
  -1   1  14     1011.08     1088.88     23.34 o 
   0   1  14     2170.75     2419.04     71.28 o 
   1   1  14      660.24      711.40     11.84 o 
   2   1  14     1031.53     1057.12     24.82 o 
   3   1  14       55.66       60.40      7.76 o 
   4   1  14       80.19       92.09      6.44 o 
   5   1  14       20.99       11.97      4.27 o 
   6   1  14      310.16      313.17     11.83 o 
   7   1  14      328.81      354.71     13.10 o 
   8   1  14      416.04      383.87     14.11 o 
   9   1  14      109.14       99.67      8.06 o 
  10   1  14       71.72       74.12      9.07 o 
  11   1  14      142.74      139.62     10.58 o 
  12   1  14       73.68      110.07     18.87 o 
  13   1  14       12.21       45.08     15.72 o 
 -14   2  14       19.24       10.48     11.01 o 
 -13   2  14       62.02       48.80      8.01 o 
 -12   2  14      112.11      119.71     10.48 o 
 -11   2  14        1.62        3.93      4.00 o 
 -10   2  14       73.67       76.17      6.96 o 
  -9   2  14      290.38      264.65     10.88 o 
  -8   2  14       13.09        9.04      3.39 o 
  -7   2  14     1788.69     1702.09     21.88 o 
  -6   2  14      228.78      229.20      7.25 o 
  -5   2  14      843.16      781.42     13.47 o 
  -4   2  14      208.40      223.82      8.71 o 
  -3   2  14     3645.17     3485.61     55.56 o 
  -2   2  14      706.33      687.69     25.16 o 
  -1   2  14     1421.10     1366.99     36.69 o 
   0   2  14        7.00       29.35      8.39 o 
   1   2  14     1444.75     1490.69     40.88 o 
   2   2  14       24.39       45.33      4.58 o 
   3   2  14     1854.57     1837.43     23.91 o 
   4   2  14      330.89      309.82     10.77 o 
   5   2  14      865.48      862.52     18.34 o 
   6   2  14        1.43       -1.32      3.28 o 
   7   2  14     1426.48     1364.19     25.56 o 
   8   2  14     1439.45     1466.21     27.42 o 
   9   2  14     1752.22     1713.42     30.46 o 
  10   2  14        3.30        7.09      4.55 o 
  11   2  14        0.38       -3.52      4.55 o 
  12   2  14        0.03        8.39      9.43 o 
  13   2  14        3.57       -2.10     10.48 o 
 -13   3  14        6.40       17.82      8.31 o 
 -12   3  14        6.87       -1.05      6.55 o 
 -11   3  14       15.76       10.85     12.06 o 
 -10   3  14       65.35       49.45      6.60 o 
  -9   3  14      108.37      117.83      7.09 o 
  -8   3  14       16.17        4.78      3.82 o 
  -7   3  14       84.51       71.50      9.43 o 
  -6   3  14       20.08       43.13      4.15 o 
  -5   3  14       34.10       29.93      4.15 o 
  -4   3  14       72.83       73.85      6.78 o 
  -3   3  14       85.00      113.27      8.05 o 
  -2   3  14       32.04        9.43      4.19 o 
  -1   3  14     1064.61      978.07     32.50 o 
   0   3  14      220.89      221.19     15.72 o 
   1   3  14       97.02       98.43      4.77 o 
   2   3  14      249.91      274.32      9.96 o 
   3   3  14       68.54       61.10      5.23 o 
   4   3  14        0.06        0.63      3.49 o 
   5   3  14      338.93      361.58     12.34 o 
   6   3  14       45.62       48.29      6.17 o 
   7   3  14      387.74      360.91     13.71 o 
   8   3  14      140.13      119.35      8.26 o 
   9   3  14        4.61        7.47      4.41 o 
  10   3  14       53.45       52.35      6.84 o 
  11   3  14        0.94       -4.06      6.89 o 
  12   3  14        5.32       -0.12      6.81 o 
  13   3  14       15.66       27.26     12.58 o 
 -13   4  14       83.50       96.92     14.15 o 
 -12   4  14       38.63       37.99      9.96 o 
 -11   4  14      105.47       95.81     11.79 o 
 -10   4  14      196.67      166.01     14.03 o 
  -9   4  14      146.45      119.51     18.87 o 
  -8   4  14       51.58       49.77     12.58 o 
  -7   4  14      336.22      272.10     16.25 o 
  -6   4  14        0.42        0.82      3.27 o 
  -5   4  14      247.78      228.72      8.93 o 
  -4   4  14       76.81      102.87      7.13 o 
  -3   4  14     1307.85     1236.53     47.17 o 
  -2   4  14      631.42      587.05     26.21 o 
  -1   4  14      812.77      827.11     31.45 o 
   0   4  14     1003.24      893.32     95.92 o 
   1   4  14     1264.70     1278.46     18.66 o 
   2   4  14        0.30       14.62      3.75 o 
   3   4  14       64.47       70.99      6.19 o 
   4   4  14      367.28      346.23     13.56 o 
   5   4  14      362.46      394.23     16.11 o 
   6   4  14      105.71       90.75      8.15 o 
   7   4  14        7.31        5.53      3.93 o 
   8   4  14        0.80       -2.97      4.26 o 
   9   4  14        1.38       -3.00      5.47 o 
  10   4  14        4.11        6.29      5.19 o 
  11   4  14        0.19        1.40      4.24 o 
  12   4  14      104.44      113.35     12.54 o 
 -13   5  14       11.46        1.21      7.01 o 
 -12   5  14      283.80      290.14     52.42 o 
 -11   5  14        3.66        6.41      6.27 o 
 -10   5  14      237.73      184.50     22.01 o 
  -9   5  14       40.44       48.22     12.58 o 
  -8   5  14        1.91      -10.48     10.48 o 
  -7   5  14       28.92       31.45      9.43 o 
  -6   5  14      943.25      898.20     18.60 o 
  -5   5  14       89.05      128.44      7.48 o 
  -4   5  14      556.80      502.81     11.62 o 
  -3   5  14      366.72      417.36     12.13 o 
  -2   5  14       14.87       24.11      7.34 o 
  -1   5  14       15.86       23.06      8.39 o 
   0   5  14     2999.69     2860.82     60.80 o 
   1   5  14     3111.54     3148.05     64.99 o 
   2   5  14      284.63      310.57     11.59 o 
   3   5  14     1766.11     1707.40     53.99 o 
   4   5  14     1471.33     1394.39     41.93 o 
   5   5  14      248.87      276.22     19.92 o 
   6   5  14      919.98      873.39     27.78 o 
   7   5  14      163.98      165.14     12.54 o 
   8   5  14      199.15      184.74     10.86 o 
   9   5  14        0.18       -2.60      4.41 o 
  10   5  14        0.33       -4.41      4.41 o 
  11   5  14       73.55       91.21     11.12 o 
  12   5  14       29.20       16.25      7.41 o 
 -12   6  14       42.41       55.83     10.30 o 
 -11   6  14        0.35       -4.80      7.01 o 
 -10   6  14      188.69      143.62     20.97 o 
  -9   6  14      137.86       93.30     15.72 o 
  -8   6  14       16.53       18.87     10.48 o 
  -7   6  14        8.84      -11.53     11.53 o 
  -6   6  14        5.07       -5.24      6.29 o 
  -5   6  14      115.80      129.83      8.06 o 
  -4   6  14     1316.16     1105.48     22.49 o 
  -3   6  14       22.47       24.66      4.24 o 
  -2   6  14      260.01      249.16     11.09 o 
  -1   6  14      106.90      132.09     14.68 o 
   0   6  14        9.04       -7.34      7.34 o 
   1   6  14      722.70      784.13     34.59 o 
   2   6  14       66.24       76.53     11.53 o 
   3   6  14      289.12      303.15     13.77 o 
   4   6  14      124.09       92.60      8.53 o 
   5   6  14      580.94      498.37     19.38 o 
   6   6  14      376.90      331.12     16.57 o 
   7   6  14      103.97       97.32      9.99 o 
   8   6  14       83.22       85.23     12.58 o 
   9   6  14       20.05       23.06      7.41 o 
  10   6  14       17.07        9.11      5.63 o 
  11   6  14       46.11       54.11     10.38 o 
 -11   7  14       57.92       61.85     16.77 o 
 -10   7  14       54.01       42.98     15.72 o 
  -9   7  14        2.71        3.14     10.48 o 
  -8   7  14       76.73       72.33     15.72 o 
  -7   7  14       20.10       18.35      5.93 o 
  -6   7  14       44.81       24.99      6.27 o 
  -5   7  14      108.84      115.82      7.04 o 
  -4   7  14      208.99      188.10     10.25 o 
  -3   7  14       78.29       67.89      6.44 o 
  -2   7  14      103.36       91.92      7.26 o 
  -1   7  14       12.35       -1.68      7.34 o 
   0   7  14        0.44       -4.19      7.34 o 
   1   7  14      161.54      214.90     19.92 o 
   2   7  14      676.71      695.02     35.64 o 
   3   7  14      336.78      331.26     25.16 o 
   4   7  14      721.88      662.53     35.64 o 
   5   7  14      567.11      528.65     25.16 o 
   6   7  14      327.86      304.01     37.74 o 
   7   7  14      121.18      104.44     10.83 o 
   8   7  14      212.40      222.28     15.82 o 
   9   7  14       88.08       96.00     31.97 o 
  10   7  14       33.44       37.71     11.13 o 
  11   7  14        2.29       15.43      7.76 o 
 -10   8  14       75.60       71.28     18.87 o 
  -9   8  14       24.84       13.63     10.48 o 
  -8   8  14       24.75       42.98     14.68 o 
  -7   8  14       60.09       72.28     10.58 o 
  -6   8  14       92.71       83.44     10.30 o 
  -5   8  14        0.14        7.54      3.86 o 
  -4   8  14      361.88      427.30     15.71 o 
  -3   8  14       18.18       17.50      4.77 o 
  -2   8  14        0.21        4.60      5.34 o 
  -1   8  14        4.26        1.75      4.24 o 
   0   8  14      213.14      178.09     12.96 o 
   1   8  14      184.64      154.10     18.87 o 
   2   8  14      133.28      156.20     18.87 o 
   3   8  14        1.31        7.34      8.39 o 
   4   8  14      203.02      210.71     22.01 o 
   5   8  14        2.07       17.82      9.43 o 
   6   8  14      117.27      122.65     17.82 o 
   7   8  14       63.13       59.75     15.72 o 
   8   8  14       53.65       54.51     14.68 o 
   9   8  14       42.81      104.83     18.87 o 
  10   8  14       21.60       25.16     11.53 o 
  -9   9  14        1.88       -5.24     11.53 o 
  -8   9  14       13.69      -12.58     12.58 o 
  -7   9  14       12.69        7.09      7.34 o 
  -6   9  14       79.02       38.07     10.48 o 
  -5   9  14       13.57       32.05      6.67 o 
  -4   9  14       39.81       32.49      4.71 o 
  -3   9  14       10.58       12.89      4.77 o 
  -2   9  14        0.02       -4.99      4.99 o 
  -1   9  14        0.31       -4.89      4.89 o 
   0   9  14       32.00       13.63      5.19 o 
   1   9  14       49.47       41.33     13.10 o 
   2   9  14       64.16       49.27     11.53 o 
   3   9  14       47.22       19.92      9.43 o 
   4   9  14        1.56       -9.43     10.48 o 
   5   9  14       19.00       10.48      8.39 o 
   6   9  14        1.65       -4.19      8.39 o 
   7   9  14        0.01      -10.48     10.48 o 
   8   9  14        5.59        9.43     10.48 o 
   9   9  14       54.64       55.56     14.68 o 
  -8  10  14       21.90       13.63     11.53 o 
  -7  10  14       21.87        1.05      9.43 o 
  -6  10  14        0.89        6.01      7.01 o 
  -5  10  14       34.26       29.10      7.41 o 
  -4  10  14       92.08      117.77      8.64 o 
  -3  10  14       33.98       41.96      5.85 o 
  -2  10  14      273.52      298.84     15.11 o 
  -1  10  14        5.72        0.65      5.02 o 
   0  10  14      204.16      245.59     13.65 o 
   1  10  14        0.02       -5.17      6.69 o 
   2  10  14       17.33       24.11      9.43 o 
   3  10  14        6.18       10.48      9.43 o 
   4  10  14       60.17       98.54     17.82 o 
   5  10  14       18.45        5.24     10.48 o 
   6  10  14       17.78       22.01     12.58 o 
   7  10  14       41.77       82.82     18.87 o 
  -6  11  14       42.58       22.15      8.50 o 
  -5  11  14        7.55        7.08      7.86 o 
  -4  11  14       89.37       99.93      9.68 o 
  -3  11  14       29.63       20.35      6.35 o 
  -2  11  14        5.32       10.12      6.24 o 
  -1  11  14       29.93       33.92      9.24 o 
   0  11  14       33.82       64.53     14.68 o 
   1  11  14        7.40       13.00     11.01 o 
   2  11  14       21.22       29.35     12.58 o 
   3  11  14       19.15       51.37     15.72 o 
   4  11  14      165.27      172.97     24.11 o 
   5  11  14       25.87       18.87     12.58 o 
  -3  12  14        0.19        2.13      5.51 o 
  -2  12  14       91.52      112.47     11.63 o 
  -1  12  14        2.02       11.53      6.66 o 
   0  12  14       12.88       26.90      7.82 o 
   1  12  14       18.35       37.44     10.30 o 
   2  12  14       31.18       29.35     14.68 o 
 -13   1  15      102.03      105.58     11.26 o 
 -12   1  15      164.67      127.38     10.48 o 
 -11   1  15      127.32      170.60      9.54 o 
 -10   1  15        4.55       -2.94      4.39 o 
  -9   1  15      160.62      166.27      9.08 o 
  -8   1  15        0.48        2.10      3.71 o 
  -7   1  15      380.83      430.78     11.24 o 
  -6   1  15     2697.85     2528.17     20.45 o 
  -5   1  15      533.34      545.88      9.67 o 
  -4   1  15      172.04      158.90      9.27 o 
  -3   1  15        7.40        7.82      1.71 o 
  -2   1  15      908.40     1003.67     22.60 o 
  -1   1  15      493.44      465.20     15.92 o 
   0   1  15     1618.87     1652.65     30.39 o 
   1   1  15     1571.87     1455.61     19.63 o 
   2   1  15       68.75       90.94     16.77 o 
   3   1  15      277.34      291.49     14.08 o 
   4   1  15       44.03       40.24      4.89 o 
   5   1  15        0.74        6.36      3.26 o 
   6   1  15      129.28      121.37      8.01 o 
   7   1  15      424.41      452.32     15.11 o 
   8   1  15        0.74       -0.64      4.41 o 
   9   1  15       91.59      106.74      8.83 o 
  10   1  15       25.00       27.94      5.63 o 
  11   1  15      160.54      165.21     11.02 o 
  12   1  15       58.42       64.99     15.72 o 
  13   1  15       83.57      100.64     18.87 o 
 -13   2  15        1.68       11.41      6.55 o 
 -12   2  15       33.59       29.70      6.60 o 
 -11   2  15      188.68      162.51     10.86 o 
 -10   2  15      136.86      102.41      9.81 o 
  -9   2  15      507.96      538.86     14.11 o 
  -8   2  15        1.58       -0.62      2.90 o 
  -7   2  15      806.74      753.75     12.74 o 
  -6   2  15      487.23      405.41     10.89 o 
  -5   2  15      878.33      862.72     13.29 o 
  -4   2  15       40.39       55.55      5.16 o 
  -3   2  15      310.58      321.83     17.82 o 
  -2   2  15      715.51      747.44     28.30 o 
  -1   2  15        9.09        7.34      5.24 o 
   0   2  15      521.03      599.63     26.21 o 
   1   2  15       48.84       41.93      8.39 o 
   2   2  15      227.66      199.57     11.47 o 
   3   2  15      317.03      286.11      9.79 o 
   4   2  15      224.32      237.72     14.88 o 
   5   2  15       34.45       25.98      4.55 o 
   6   2  15      182.74      200.15      9.83 o 
   7   2  15      630.71      641.46     18.27 o 
   8   2  15       23.73       50.69      7.04 o 
   9   2  15       20.48       21.03      6.66 o 
  10   2  15        1.51       -0.50      4.55 o 
  11   2  15       16.27       11.15      5.27 o 
  12   2  15       32.05       28.80      7.76 o 
  13   2  15        1.17        8.39      9.43 o 
 -13   3  15       49.10       80.32     12.21 o 
 -12   3  15       20.62       17.12      7.76 o 
 -11   3  15        4.75       -7.30      7.30 o 
 -10   3  15      127.68      114.89     11.22 o 
  -9   3  15       93.61      107.01      8.91 o 
  -8   3  15      142.59      114.00     10.30 o 
  -7   3  15       98.86      104.24     14.15 o 
  -6   3  15        0.03        6.94      4.85 o 
  -5   3  15      107.33      110.32      7.47 o 
  -4   3  15       38.99       62.65      5.61 o 
  -3   3  15       54.55       56.61      8.39 o 
  -2   3  15       40.65       47.17      8.39 o 
  -1   3  15       19.68        9.43      5.24 o 
   0   3  15     2376.76     2453.03     53.46 o 
   1   3  15      233.95      267.32     18.87 o 
   2   3  15      585.12      586.73     17.30 o 
   3   3  15      456.45      420.18     13.17 o 
   4   3  15      799.48      843.94     20.55 o 
   5   3  15        0.67        8.49      4.15 o 
   6   3  15     1064.20     1091.62     22.96 o 
   7   3  15      998.86      969.77     22.62 o 
   8   3  15       36.24       48.63      6.17 o 
   9   3  15       19.03       17.37      4.41 o 
  10   3  15       36.64       66.28      7.82 o 
  11   3  15       64.59       68.28      7.55 o 
  12   3  15       28.60       22.54      7.41 o 
 -13   4  15        1.11        5.47     18.87 o 
 -12   4  15      113.56      154.65     15.18 o 
 -11   4  15       22.34       16.17      7.01 o 
 -10   4  15       49.57       97.57     11.47 o 
  -9   4  15       35.94       42.98     13.63 o 
  -8   4  15      116.09      129.99     16.77 o 
  -7   4  15      296.54      289.26     14.10 o 
  -6   4  15      185.73      194.71      8.83 o 
  -5   4  15        6.80        6.04      3.39 o 
  -4   4  15     1894.19     1980.49     32.06 o 
  -3   4  15      144.88      185.87     18.87 o 
  -2   4  15       55.09       38.79      7.34 o 
  -1   4  15      346.54      340.70     20.97 o 
   0   4  15      321.69      391.02     23.06 o 
   1   4  15      419.91      476.98     26.21 o 
   2   4  15      133.33      128.02      7.40 o 
   3   4  15      210.05      179.97      9.50 o 
   4   4  15        5.36        2.10      3.49 o 
   5   4  15      781.81      784.01     24.11 o 
   6   4  15      253.79      260.32     14.33 o 
   7   4  15        2.12       -2.45      4.24 o 
   8   4  15      108.65      110.68      8.47 o 
   9   4  15       34.92       29.97      5.63 o 
  10   4  15        5.54        9.58      4.61 o 
  11   4  15        3.02        2.83      4.77 o 
  12   4  15       22.05       44.14      9.24 o 
 -12   5  15       40.31       70.85     12.34 o 
 -11   5  15       28.42       32.52     15.72 o 
 -10   5  15       49.03       31.45     12.58 o 
  -9   5  15       34.22       46.13     12.58 o 
  -8   5  15       16.27       14.68      9.43 o 
  -7   5  15        0.01       -9.43      9.43 o 
  -6   5  15      190.14      151.08     10.28 o 
  -5   5  15      192.75      167.59     10.83 o 
  -4   5  15       22.19       10.78      5.61 o 
  -3   5  15      645.14      682.55     21.78 o 
  -2   5  15     1158.33      993.79     35.64 o 
  -1   5  15     2546.19     2275.87     55.56 o 
   0   5  15     1374.11     1339.73     42.98 o 
   1   5  15       37.09       63.95     13.63 o 
   2   5  15     1054.45     1054.59     39.84 o 
   3   5  15      323.91      332.36     13.17 o 
   4   5  15        0.15       -1.24      3.64 o 
   5   5  15       41.94       67.93     12.06 o 
   6   5  15      263.75      254.54     14.60 o 
   7   5  15      106.50      100.26      9.99 o 
   8   5  15       50.18       37.90      6.17 o 
   9   5  15        7.73        0.21      5.52 o 
  10   5  15        0.17        1.75      4.24 o 
  11   5  15        1.87       -5.99      5.99 o 
  12   5  15       38.80       40.99      9.24 o 
 -12   6  15        1.38       24.84      9.55 o 
 -11   6  15       14.47        9.82      7.01 o 
 -10   6  15        5.35        0.00     10.48 o 
  -9   6  15        1.36        7.34     10.48 o 
  -8   6  15        0.28        7.34      9.43 o 
  -7   6  15      112.89      107.98     15.72 o 
  -6   6  15      186.54      180.00     16.25 o 
  -5   6  15      194.15      155.64      8.83 o 
  -4   6  15      215.17      265.91     11.78 o 
  -3   6  15       12.62       -3.67      5.93 o 
  -2   6  15      182.93      129.45     10.30 o 
  -1   6  15       34.81       39.84      9.43 o 
   0   6  15      686.09      622.69     31.45 o 
   1   6  15      645.71      644.71     32.50 o 
   2   6  15       62.09       61.85     11.53 o 
   3   6  15      591.53      507.38     30.40 o 
   4   6  15      214.19      180.31     18.87 o 
   5   6  15      870.33      919.12     25.44 o 
   6   6  15      203.54      169.20     12.34 o 
   7   6  15       42.83       32.17      6.55 o 
   8   6  15        0.83       -1.05      6.29 o 
   9   6  15        0.65        0.28      5.52 o 
  10   6  15       40.58       44.32      7.39 o 
  11   6  15       20.11       38.72      9.24 o 
 -11   7  15        0.09       -4.19     10.48 o 
 -10   7  15        1.14        2.10     11.53 o 
  -9   7  15       38.25       58.70     15.72 o 
  -8   7  15       39.51       36.69     13.63 o 
  -7   7  15        1.80      -10.48     10.48 o 
  -6   7  15        1.18        2.52      8.39 o 
  -5   7  15      159.06      190.46     10.65 o 
  -4   7  15       92.37       84.25      7.82 o 
  -3   7  15       25.90        3.97      4.41 o 
  -2   7  15        1.23        0.69      4.44 o 
  -1   7  15       84.84       59.75     11.53 o 
   0   7  15       35.22       38.79     10.48 o 
   1   7  15       40.21       73.38     13.63 o 
   2   7  15        7.36        7.34      8.39 o 
   3   7  15      128.85       82.82     14.68 o 
   4   7  15        0.00       -2.10      7.34 o 
   5   7  15      344.31      380.53     29.35 o 
   6   7  15       35.94       49.27     14.68 o 
   7   7  15       60.63       57.66     15.72 o 
   8   7  15      256.86      242.16     25.16 o 
   9   7  15        2.34        7.34      9.43 o 
  10   7  15        0.32        6.68      7.01 o 
 -10   8  15       10.68       16.77     13.63 o 
  -9   8  15      184.29      232.72     25.16 o 
  -8   8  15       89.53      138.38     20.97 o 
  -7   8  15      344.12      360.62     29.35 o 
  -6   8  15       11.04       11.53      6.67 o 
  -5   8  15       31.20       21.50      5.06 o 
  -4   8  15       24.61       22.54      5.93 o 
  -3   8  15       91.68      113.39      8.58 o 
  -2   8  15       29.24       23.66      5.16 o 
  -1   8  15       98.45       78.25      7.39 o 
   0   8  15        6.50       -8.39      8.39 o 
   1   8  15      237.23      221.19     22.01 o 
   2   8  15      123.74      139.42     18.87 o 
   3   8  15      492.78      423.51     30.40 o 
   4   8  15      229.35      297.72     26.21 o 
   5   8  15      149.96      118.46     17.82 o 
   6   8  15       26.06       41.93     12.58 o 
   7   8  15       78.58       48.22     13.63 o 
   8   8  15      316.97      448.67     33.55 o 
   9   8  15       27.02       23.06     10.48 o 
  -9   9  15       25.32       27.26     11.53 o 
  -8   9  15        0.89       -6.29     11.53 o 
  -7   9  15       50.80       41.93     12.58 o 
  -6   9  15       45.64       58.01      9.24 o 
  -5   9  15       35.06       32.22      5.63 o 
  -4   9  15       39.95       35.85      8.02 o 
  -3   9  15        0.40       -5.02      5.02 o 
  -2   9  15        8.80        2.44      5.52 o 
  -1   9  15        0.22       -5.63      5.63 o 
   0   9  15        2.66       -3.21      7.86 o 
   1   9  15       17.39       15.72      8.39 o 
   2   9  15        5.73        2.10      8.39 o 
   3   9  15        0.28      -11.53     11.53 o 
   4   9  15        0.16       15.72      9.43 o 
   5   9  15       22.02       38.79     11.53 o 
   6   9  15        6.89        3.14     10.48 o 
   7   9  15        5.70        7.34      9.43 o 
   8   9  15       21.94       16.77     10.48 o 
  -7  10  15       39.86       42.98     13.63 o 
  -6  10  15       10.32       11.64      7.30 o 
  -5  10  15      134.15      173.18     15.18 o 
  -4  10  15       29.50       35.60      6.27 o 
  -3  10  15       39.68       37.19      5.85 o 
  -2  10  15        0.07       -1.73      5.02 o 
  -1  10  15       83.37       97.69      9.68 o 
   0  10  15        3.19        8.06      5.55 o 
   1  10  15      104.21      131.47     12.83 o 
   2  10  15        0.99       -1.05      8.39 o 
   3  10  15        4.60       13.63     11.53 o 
   4  10  15        1.79       24.11     13.63 o 
   5  10  15       19.14       38.79     14.68 o 
   6  10  15       64.01       87.01     17.82 o 
   7  10  15        7.18       25.16     12.58 o 
  -5  11  15       82.33       74.00     10.38 o 
  -4  11  15       71.71       79.54      9.27 o 
  -3  11  15        2.60        2.05      5.51 o 
  -2  11  15       31.83       36.38      6.84 o 
  -1  11  15      121.65      119.00     13.70 o 
   0  11  15       86.62      101.54     12.21 o 
   1  11  15       44.64       55.56     13.63 o 
   2  11  15       13.86       16.77     11.53 o 
   3  11  15       81.34       76.53     16.77 o 
   4  11  15        7.19       12.58     11.53 o 
   5  11  15       83.36      161.44     24.11 o 
  -1  12  15       25.18       33.36      7.82 o 
   0  12  15       16.07        2.10     11.01 o 
   1  12  15        1.25        9.43     12.58 o 
 -13   0  16       54.33       83.86     18.87 o 
 -12   0  16       16.45       -4.19     10.48 o 
 -11   0  16       39.82       42.98     12.58 o 
 -10   0  16       27.84       22.13      6.55 o 
  -9   0  16      623.75      580.49     26.21 o 
  -8   0  16      103.12       88.82     11.01 o 
  -7   0  16      871.67      848.78     22.41 o 
  -6   0  16      371.57      380.26     12.21 o 
  -5   0  16       51.73       59.97      4.35 o 
  -4   0  16       14.63       12.20      2.52 o 
  -3   0  16     2573.51     2468.75     49.27 o 
  -2   0  16       45.96       57.66      8.39 o 
  -1   0  16      383.91      279.93     31.45 o 
   0   0  16      805.11      860.66     31.45 o 
   1   0  16      467.92      531.49     26.21 o 
   2   0  16        5.74       15.72      6.29 o 
   3   0  16     2041.54     2035.80     52.42 o 
   4   0  16       59.71       67.09     11.53 o 
   5   0  16     1198.21     1165.71     41.93 o 
   6   0  16      716.07      691.88     33.55 o 
   7   0  16      982.64     1066.12     41.93 o 
   8   0  16        0.14        0.00      5.19 o 
   9   0  16      890.56      883.59     28.53 o 
  10   0  16      607.75      644.71     25.17 o 
  11   0  16     1383.47     1319.34     37.30 o 
  12   0  16      364.27      346.99     30.40 o 
  13   0  16        1.70        9.43     10.48 o 
 -13   1  16       66.14       97.42     12.96 o 
 -12   1  16      219.62      241.67     13.65 o 
 -11   1  16      311.32      351.80     15.48 o 
 -10   1  16       17.46       13.34      4.44 o 
  -9   1  16        1.02        3.89      4.77 o 
  -8   1  16      501.89      445.82     12.32 o 
  -7   1  16      342.11      341.83     10.13 o 
  -6   1  16      355.56      324.75      7.46 o 
  -5   1  16      523.60      475.45      9.36 o 
  -4   1  16        6.66       11.97      5.51 o 
  -3   1  16      334.80      274.94     12.21 o 
  -2   1  16      241.21      276.40     12.60 o 
  -1   1  16       91.61       81.73      7.76 o 
   0   1  16       40.82       39.86      5.93 o 
   1   1  16     1339.02     1357.63     29.65 o 
   2   1  16       91.52       90.38      8.50 o 
   3   1  16       20.81       31.92      8.91 o 
   4   1  16      121.92      135.22     14.15 o 
   5   1  16       25.74       39.63      5.55 o 
   6   1  16        0.15       -4.26      4.26 o 
   7   1  16       36.97       37.28      5.93 o 
   8   1  16        9.53       14.76      5.02 o 
   9   1  16      202.23      181.36     10.86 o 
  10   1  16        3.88       16.41      4.94 o 
  11   1  16        2.78        3.51      5.02 o 
  12   1  16        9.54       24.64      7.41 o 
  13   1  16       35.15       26.21     12.58 o 
 -13   2  16        0.51        4.19      7.55 o 
 -12   2  16        1.90       12.73      5.16 o 
 -11   2  16       66.79       56.84      7.82 o 
 -10   2  16       33.79       54.64      7.00 o 
  -9   2  16       14.31       21.36      5.02 o 
  -8   2  16      173.07      201.15     10.61 o 
  -7   2  16       46.35       40.29      6.53 o 
  -6   2  16     1355.61     1413.42     19.43 o 
  -5   2  16       51.27       71.03      6.44 o 
  -4   2  16      622.17      588.42     17.96 o 
  -3   2  16      198.09      193.94     14.68 o 
  -2   2  16      696.71      675.11     27.26 o 
  -1   2  16      533.03      595.44     26.21 o 
   0   2  16        4.84       -6.29      6.29 o 
   1   2  16      485.12      528.09     38.79 o 
   2   2  16        3.73       -0.28     11.53 o 
   3   2  16      241.27      234.82     13.34 o 
   4   2  16       32.48       26.14      3.80 o 
   5   2  16        4.13        7.60      3.39 o 
   6   2  16      284.68      260.88     11.41 o 
   7   2  16      248.91      279.83     12.62 o 
   8   2  16      102.39      119.89      8.86 o 
   9   2  16      203.10      216.85     12.14 o 
  10   2  16        9.55        6.85      5.02 o 
  11   2  16       81.36       82.43      8.36 o 
  12   2  16        0.07       -7.76      7.76 o 
 -13   3  16       58.21       66.15     21.49 o 
 -12   3  16       19.15       16.56     12.58 o 
 -11   3  16        1.82        1.93     18.87 o 
 -10   3  16      399.69      489.29     23.66 o 
  -9   3  16       58.25       77.78      9.09 o 
  -8   3  16       69.56       67.79     27.26 o 
  -7   3  16       38.21       33.84      9.96 o 
  -6   3  16       61.19       83.29      6.62 o 
  -5   3  16       28.14       41.56      4.98 o 
  -4   3  16      649.51      659.64     16.10 o 
  -3   3  16        1.76       13.63      6.29 o 
  -2   3  16      285.22      253.69     17.82 o 
  -1   3  16      706.13      620.60     28.30 o 
   0   3  16     1009.91      984.36     36.69 o 
   1   3  16      453.46      470.69     26.21 o 
   2   3  16     1993.59     1848.49     43.50 o 
   3   3  16      281.98      257.67     10.79 o 
   4   3  16      959.58      960.16     19.46 o 
   5   3  16      432.13      395.31     16.78 o 
   6   3  16     1289.94     1226.20     34.27 o 
   7   3  16      236.98      245.38     12.17 o 
   8   3  16      307.13      284.50     13.48 o 
   9   3  16        2.45        7.95      4.77 o 
  10   3  16      335.54      311.00     14.72 o 
  11   3  16       27.70       15.22      5.22 o 
  12   3  16      108.15       57.10      9.99 o 
 -12   4  16        0.06        6.24      7.30 o 
 -11   4  16       66.34       73.49     10.73 o 
 -10   4  16       11.14        8.60      5.52 o 
  -9   4  16       82.42      100.64     16.77 o 
  -8   4  16      148.99      140.47     17.82 o 
  -7   4  16        2.07       -2.88      9.43 o 
  -6   4  16      116.36       88.70     16.77 o 
  -5   4  16       29.10       27.62      4.54 o 
  -4   4  16      116.03      129.09     10.16 o 
  -3   4  16      342.46      366.49     27.78 o 
  -2   4  16      327.80      299.81     19.92 o 
  -1   4  16      225.11      215.95     17.82 o 
   0   4  16        8.11       16.77      9.43 o 
   1   4  16       24.03       51.37     13.63 o 
   2   4  16       25.77       61.85     11.53 o 
   3   4  16      275.66      310.30     23.06 o 
   4   4  16      163.91      171.46     10.06 o 
   5   4  16       76.52       58.47      6.78 o 
   6   4  16       73.45       86.31      7.38 o 
   7   4  16       79.99       67.67      6.93 o 
   8   4  16        0.51        0.71      4.35 o 
   9   4  16      243.89      215.87     17.28 o 
  10   4  16        0.02       -4.19      4.84 o 
  11   4  16      320.56      312.37     15.53 o 
  12   4  16        9.49        5.55      6.27 o 
 -12   5  16        0.00        6.29      8.39 o 
 -11   5  16       52.66       51.90      9.82 o 
 -10   5  16       10.44       11.53      9.43 o 
  -9   5  16        0.61        8.39     10.48 o 
  -8   5  16       20.00        9.43      9.43 o 
  -7   5  16      122.91       80.72     13.63 o 
  -6   5  16       17.36        2.10      9.43 o 
  -5   5  16      152.79      173.99     18.87 o 
  -4   5  16        0.06       -2.94      6.29 o 
  -3   5  16        6.61       13.37      5.39 o 
  -2   5  16      521.23      529.39     27.26 o 
  -1   5  16     3461.19     3262.32     67.09 o 
   0   5  16      534.21      501.09     28.30 o 
   1   5  16     1238.60     1241.19     45.08 o 
   2   5  16      400.68      449.72     27.26 o 
   3   5  16        2.75        2.10      6.29 o 
   4   5  16       21.19       16.77      8.39 o 
   5   5  16       65.36       77.57     13.63 o 
   6   5  16       72.74       67.25      8.31 o 
   7   5  16      140.36      119.70     10.58 o 
   8   5  16      114.22      124.13     13.98 o 
   9   5  16        4.39        3.06      4.15 o 
  10   5  16       79.85      111.41      9.87 o 
  11   5  16        2.04       -2.86      5.07 o 
 -11   6  16       42.46       36.58     16.25 o 
 -10   6  16       16.59        3.14     10.48 o 
  -9   6  16        2.56       18.87     12.58 o 
  -8   6  16       39.22       39.84     13.63 o 
  -7   6  16        8.93       18.87     10.48 o 
  -6   6  16      325.08      324.97     26.21 o 
  -5   6  16       81.50       79.86      8.80 o 
  -4   6  16       54.64       28.43     13.10 o 
  -3   6  16      206.92      222.69     13.58 o 
  -2   6  16      351.07      368.05     20.44 o 
  -1   6  16       20.91       28.30      9.43 o 
   0   6  16      432.04      351.18     24.11 o 
   1   6  16      406.44      379.49     26.21 o 
   2   6  16       85.39       73.38     12.58 o 
   3   6  16        3.18       13.63      9.43 o 
   4   6  16       10.95       12.58      8.39 o 
   5   6  16        0.67        5.24      8.39 o 
   6   6  16        0.33        4.19      9.43 o 
   7   6  16      138.71      165.63     19.92 o 
   8   6  16      137.97      120.55     17.82 o 
   9   6  16       95.04      119.86     14.15 o 
  10   6  16       23.58       29.31      8.50 o 
  11   6  16       51.01       61.85     14.68 o 
 -11   7  16       61.53       96.44     19.92 o 
 -10   7  16        6.54        6.29     10.48 o 
  -9   7  16       13.81       13.63     10.48 o 
  -8   7  16        0.01        2.10      8.39 o 
  -7   7  16       20.47       15.72      9.43 o 
  -6   7  16       32.29       30.51      8.39 o 
  -5   7  16       13.54       32.58      5.77 o 
  -4   7  16        8.30        7.86      4.02 o 
  -3   7  16      126.02      110.67     10.30 o 
  -2   7  16        2.95      -11.01     11.01 o 
  -1   7  16      125.40       98.54     13.63 o 
   0   7  16      155.25      138.38     17.82 o 
   1   7  16       21.32       18.87      9.43 o 
   2   7  16        5.27       -8.39      8.39 o 
   3   7  16      256.06      236.92     23.06 o 
   4   7  16       23.72       20.97      8.39 o 
   5   7  16       85.87       81.77     15.72 o 
   6   7  16       94.63       95.40     16.77 o 
   7   7  16      146.82      140.47     20.97 o 
   8   7  16       23.85       30.40     11.53 o 
   9   7  16       58.71       70.24     16.77 o 
  10   7  16       10.50       -3.29      8.39 o 
 -10   8  16       22.71       31.45     14.68 o 
  -9   8  16        0.85      -11.53     11.53 o 
  -8   8  16        4.64        8.39     10.48 o 
  -7   8  16       25.93       29.35     11.53 o 
  -6   8  16       85.34       66.49      9.55 o 
  -5   8  16        0.45       -4.94      4.94 o 
  -4   8  16       14.88       19.86      5.07 o 
  -3   8  16        6.03        4.33      4.97 o 
  -2   8  16       25.49       11.32      5.52 o 
  -1   8  16       19.14       12.06      8.91 o 
   0   8  16        0.77      -10.48     10.48 o 
   1   8  16       21.04       17.82      7.34 o 
   2   8  16        2.89       -4.19      9.43 o 
   3   8  16       55.95       66.04     13.63 o 
   4   8  16       18.30       12.58      8.39 o 
   5   8  16        5.80        9.43      8.39 o 
   6   8  16       26.15       34.59     11.53 o 
   7   8  16       40.66       51.37     14.68 o 
   8   8  16        4.64       50.32     15.72 o 
   9   8  16       23.86       51.37     15.72 o 
  -9   9  16       44.94       55.56     15.72 o 
  -8   9  16        2.32       10.48     10.48 o 
  -7   9  16      255.16      284.09     27.26 o 
  -6   9  16       60.95       60.79      9.55 o 
  -5   9  16        1.47       -0.38      5.84 o 
  -4   9  16       37.25       28.35      6.32 o 
  -3   9  16        0.72       -1.28      4.94 o 
  -2   9  16      198.91      182.07     11.69 o 
  -1   9  16        0.01        3.14      5.52 o 
   0   9  16       73.86       62.30      9.24 o 
   1   9  16        4.66        7.34      8.39 o 
   2   9  16      122.80      100.64     16.77 o 
   3   9  16       11.48       25.16     10.48 o 
   4   9  16      159.85      162.49     22.01 o 
   5   9  16      113.75      127.89     19.92 o 
   6   9  16      167.58      190.79     24.11 o 
   7   9  16        0.75        8.39      9.43 o 
   8   9  16       57.97      107.98     18.87 o 
  -7  10  16        1.74       18.87     12.58 o 
  -6  10  16        8.57       14.68      8.15 o 
  -5  10  16       98.36      119.87     20.97 o 
  -4  10  16      137.37      152.59     11.69 o 
  -3  10  16        6.27        7.23      5.07 o 
  -2  10  16       60.07       75.90      9.00 o 
  -1  10  16        9.30       22.19      6.44 o 
   0  10  16       32.76       40.95      8.50 o 
   1  10  16        1.43       -4.66      6.55 o 
   2  10  16       67.00      122.65     19.92 o 
   3  10  16       40.54       29.35     13.63 o 
   4  10  16        0.64       -2.10      9.43 o 
   5  10  16       28.73       29.35     13.63 o 
   6  10  16        0.04       13.63     12.58 o 
  -5  11  16       12.42        9.43     15.72 o 
  -4  11  16        1.17        0.18      5.38 o 
  -3  11  16        3.77       10.88      6.05 o 
  -2  11  16       27.10       36.34      7.55 o 
  -1  11  16       13.41       43.74      9.64 o 
   0  11  16        1.81        3.14      9.43 o 
   1  11  16        0.59       -5.24     10.48 o 
   2  11  16       21.13       23.06      9.43 o 
   3  11  16       95.19       88.06     17.82 o 
   4  11  16       40.26       58.70     15.72 o 
 -13   1  17       78.40       97.66     12.96 o 
 -12   1  17       20.78       44.33     20.44 o 
 -11   1  17        0.17        3.62     11.01 o 
 -10   1  17        0.12       -4.44      6.27 o 
  -9   1  17       12.21       14.31      5.02 o 
  -8   1  17       22.81       15.80      4.26 o 
  -7   1  17      168.90      142.20      8.48 o 
  -6   1  17      131.14       93.38      4.93 o 
  -5   1  17        5.51        4.81      2.87 o 
  -4   1  17        1.04       -6.94      7.87 o 
  -3   1  17       32.41       37.74      5.52 o 
  -2   1  17      674.77      673.55     20.01 o 
  -1   1  17      219.78      221.55     12.21 o 
   0   1  17      254.13      236.22     12.96 o 
   1   1  17       42.48       51.45      8.91 o 
   2   1  17      229.63      218.11     12.96 o 
   3   1  17        2.09        5.77      5.77 o 
   4   1  17      658.06      602.08     21.86 o 
   5   1  17       92.71       70.72      8.50 o 
   6   1  17       18.82        8.01      4.26 o 
   7   1  17       11.49       15.54      4.41 o 
   8   1  17      129.85      110.52      8.86 o 
   9   1  17      163.69      167.76     10.86 o 
  10   1  17        1.15       -1.21      4.77 o 
  11   1  17       98.56       93.70      8.66 o 
  12   1  17       45.85       52.87      9.99 o 
 -13   2  17       30.62       35.64     13.63 o 
 -12   2  17       94.77      101.35     12.54 o 
 -11   2  17       96.62      102.92     13.05 o 
 -10   2  17       68.87       96.77      8.97 o 
  -9   2  17        1.27        3.67      4.61 o 
  -8   2  17      755.13      742.42     19.34 o 
  -7   2  17       18.69       14.35      4.00 o 
  -6   2  17      339.13      298.82      9.53 o 
  -5   2  17       19.92       34.56      4.77 o 
  -4   2  17       30.35       40.00      4.76 o 
  -3   2  17        0.02        8.82      6.81 o 
  -2   2  17      633.44      622.52     19.63 o 
  -1   2  17      143.43      129.15      9.64 o 
   0   2  17       40.09       66.92      7.76 o 
   1   2  17        0.28       -0.32      4.78 o 
   2   2  17       41.67       36.38      6.55 o 
   3   2  17       48.96       67.26      8.15 o 
   4   2  17       43.54       34.59      3.93 o 
   5   2  17       83.16       66.53      5.69 o 
   6   2  17      573.65      531.44     16.66 o 
   7   2  17        7.70       11.60      4.77 o 
   8   2  17       25.67       30.44      8.15 o 
   9   2  17       14.01       23.07      5.69 o 
  10   2  17      133.05      127.54     10.96 o 
  11   2  17        4.77        7.30      5.94 o 
  12   2  17       39.54       17.59      6.55 o 
 -13   3  17       26.49       22.01     12.58 o 
 -12   3  17        0.29       11.98      7.86 o 
 -11   3  17      155.79      169.99     14.33 o 
 -10   3  17      557.01      584.73     61.85 o 
  -9   3  17       61.85       58.96      7.48 o 
  -8   3  17        0.10        2.58      4.78 o 
  -7   3  17        4.61       -3.98      8.91 o 
  -6   3  17      138.63      147.69     11.04 o 
  -5   3  17       12.74        5.85      4.55 o 
  -4   3  17     2646.78     2677.30     32.54 o 
  -3   3  17      172.53      201.27     16.77 o 
  -2   3  17      272.67      239.01     17.82 o 
  -1   3  17      525.34      577.61     27.26 o 
   0   3  17     1771.13     1769.54     49.27 o 
   1   3  17       50.63       48.22     10.48 o 
   2   3  17     2667.34     2566.25     61.85 o 
   3   3  17        7.49       20.08      8.91 o 
   4   3  17     1083.89     1159.35     21.97 o 
   5   3  17       73.10       55.50      6.32 o 
   6   3  17      613.75      605.80     17.59 o 
   7   3  17        3.04       10.19      4.98 o 
   8   3  17      966.18     1025.97     25.14 o 
   9   3  17       84.13       68.11      9.64 o 
  10   3  17      134.32      148.66     11.09 o 
  11   3  17        9.22       -5.02      5.02 o 
  12   3  17      196.39      218.52     18.35 o 
 -12   4  17        0.39       13.58      7.30 o 
 -11   4  17       46.97       53.56      9.99 o 
 -10   4  17      200.39      232.53     21.49 o 
  -9   4  17       10.08       12.58     10.48 o 
  -8   4  17      633.89      577.61     35.64 o 
  -7   4  17       63.34       51.37     12.58 o 
  -6   4  17      350.46      310.95     14.86 o 
  -5   4  17      161.44      187.94     15.20 o 
  -4   4  17      582.09      573.42     15.79 o 
  -3   4  17     1529.00     1435.67     49.79 o 
  -2   4  17      172.67      106.93     12.58 o 
  -1   4  17      424.54      453.92     25.16 o 
   0   4  17       56.87       59.75     11.53 o 
   1   4  17     1614.52     1473.91     47.17 o 
   2   4  17       90.73       81.77     14.68 o 
   3   4  17        5.97       -1.05      8.39 o 
   4   4  17        0.36      -11.53     11.53 o 
   5   4  17       13.68        6.29      8.39 o 
   6   4  17       44.69       40.59      9.96 o 
   7   4  17        7.28        1.58      4.32 o 
   8   4  17       74.83       46.14      7.17 o 
   9   4  17      191.87      174.89     11.09 o 
  10   4  17        1.11        2.89      5.07 o 
  11   4  17      106.94       99.11      9.68 o 
 -12   5  17       18.98       17.82      8.39 o 
 -11   5  17       36.51       11.97      7.01 o 
 -10   5  17        8.23       11.37      7.01 o 
  -9   5  17      178.79      164.58     22.01 o 
  -8   5  17       41.94       67.09     14.68 o 
  -7   5  17       68.47       73.38     14.68 o 
  -6   5  17      136.13       91.20     13.63 o 
  -5   5  17      155.45      131.71     10.30 o 
  -4   5  17       39.07       51.92      7.55 o 
  -3   5  17      543.29      535.53     20.29 o 
  -2   5  17      416.43      475.93     26.21 o 
  -1   5  17      266.26      397.31     25.16 o 
   0   5  17        0.35       14.68      9.43 o 
   1   5  17       47.38       51.37     11.53 o 
   2   5  17        4.59       17.82      8.39 o 
   3   5  17      113.16       92.25     13.63 o 
   4   5  17      435.73      438.19     28.30 o 
   5   5  17       62.91       77.57     13.63 o 
   6   5  17       49.15       29.35      9.43 o 
   7   5  17       19.46       21.66      7.86 o 
   8   5  17      115.40      121.49     12.21 o 
   9   5  17       62.00       59.53      9.55 o 
  10   5  17       33.15       24.56     11.53 o 
  11   5  17        4.44        0.25      6.27 o 
 -11   6  17       36.86       48.89     11.33 o 
 -10   6  17        2.01        8.39     11.53 o 
  -9   6  17      429.36      341.75     31.45 o 
  -8   6  17        3.79       11.53     11.53 o 
  -7   6  17      223.55      241.11     24.11 o 
  -6   6  17        8.76       16.77     10.48 o 
  -5   6  17      270.48      239.13     14.33 o 
  -4   6  17       37.87       45.08      7.30 o 
  -3   6  17      272.36      218.24     21.49 o 
  -2   6  17     1467.83     1585.66     35.90 o 
  -1   6  17      499.24      546.17     29.35 o 
   0   6  17       35.51       46.13     10.48 o 
   1   6  17      149.24      142.57     17.82 o 
   2   6  17      325.11      341.75     25.16 o 
   3   6  17      664.17      688.74     35.64 o 
   4   6  17        0.70        9.43      7.34 o 
   5   6  17       70.00       83.86     14.68 o 
   6   6  17      352.58      346.99     28.30 o 
   7   6  17      558.63      545.12     35.64 o 
   8   6  17       56.59       79.37     21.49 o 
   9   6  17      172.50      177.60     15.92 o 
  10   6  17       81.45       98.08     20.44 o 
 -10   7  17        4.76       10.48     10.48 o 
  -9   7  17        0.11       13.63      9.43 o 
  -8   7  17       34.45       49.27     12.58 o 
  -7   7  17      271.41      277.80     26.21 o 
  -6   7  17        0.04       10.48      8.39 o 
  -5   7  17       83.50       93.02      9.82 o 
  -4   7  17       17.02       21.47      6.81 o 
  -3   7  17        5.27       -0.84      5.23 o 
  -2   7  17       19.41        4.72      5.19 o 
  -1   7  17       90.40       62.90     11.53 o 
   0   7  17       20.26       40.88     10.48 o 
   1   7  17      156.88       92.25     14.68 o 
   2   7  17      104.05       81.77     14.68 o 
   3   7  17       54.92       26.21     10.48 o 
   4   7  17       13.53       -5.24      9.43 o 
   5   7  17      142.77      136.28     18.87 o 
   6   7  17        2.55       10.48     10.48 o 
   7   7  17       10.97       12.58     10.48 o 
   8   7  17        1.64        5.24      8.39 o 
   9   7  17       34.83       37.42      9.55 o 
  10   7  17       18.30       14.68      8.39 o 
  -9   8  17        0.05       -2.10     10.48 o 
  -8   8  17        0.01       14.68     11.53 o 
  -7   8  17        2.18        6.29     10.48 o 
  -6   8  17       61.18       49.56     14.68 o 
  -5   8  17       76.86       76.69      8.22 o 
  -4   8  17       23.45       11.18      5.52 o 
  -3   8  17       74.23       74.41     15.20 o 
  -2   8  17        0.11       -0.42      5.52 o 
  -1   8  17       43.22       28.20      7.76 o 
   0   8  17        0.01       -8.39      8.39 o 
   1   8  17       13.27        7.34      8.39 o 
   2   8  17       77.18       76.53     14.68 o 
   3   8  17        0.01       -4.19      9.43 o 
   4   8  17        3.38        4.19      8.39 o 
   5   8  17        0.85        2.10      8.39 o 
   6   8  17        5.11       16.77     11.53 o 
   7   8  17      168.58      232.72     26.21 o 
   8   8  17      129.53      163.54     22.01 o 
   9   8  17      204.15      253.69     27.26 o 
  -8   9  17       16.50       25.16     13.63 o 
  -7   9  17        0.89       -9.43      9.43 o 
  -6   9  17       44.35       62.06     10.73 o 
  -5   9  17      112.43      145.93     21.49 o 
  -4   9  17      146.50      166.80     13.62 o 
  -3   9  17        3.27        4.39      5.79 o 
  -2   9  17       78.48       84.28     10.73 o 
  -1   9  17      175.60      188.86     14.77 o 
   0   9  17       19.88       27.26      8.15 o 
   1   9  17      157.27      165.63     20.97 o 
   2   9  17        4.11       -1.05      8.39 o 
   3   9  17       45.68       82.82     15.72 o 
   4   9  17       93.10       70.24     16.77 o 
   5   9  17      107.82      162.49     23.06 o 
   6   9  17        1.69       19.92     13.63 o 
   7   9  17       95.18      128.94     19.92 o 
  -6  10  17        1.57       20.97     14.68 o 
  -5  10  17       66.50       76.09     14.15 o 
  -4  10  17        4.82       27.71      6.78 o 
  -3  10  17        9.83        2.54      8.39 o 
  -2  10  17        6.53       11.53      6.67 o 
  -1  10  17       15.66       12.33      7.76 o 
   0  10  17        0.06        0.00      5.93 o 
   1  10  17        1.72       -5.93      5.93 o 
   2  10  17       66.68       62.90     14.68 o 
   3  10  17       33.83       25.16     12.58 o 
   4  10  17        5.29       -9.43      9.43 o 
   5  10  17      184.63      133.13     20.97 o 
   6  10  17        9.89       -4.19     10.48 o 
  -4  11  17        0.00        2.64      5.63 o 
  -3  11  17        8.54        2.95      5.09 o 
  -2  11  17      155.38      145.42     12.27 o 
  -1  11  17        7.14        6.29      9.43 o 
   0  11  17        1.24       14.68     11.53 o 
   1  11  17        0.20       -6.29      9.43 o 
   2  11  17        1.55       -8.39     12.58 o 
   3  11  17        4.36       12.58     12.58 o 
 -13   0  18      497.77      572.37     38.79 o 
 -12   0  18       38.19       83.86     15.72 o 
 -11   0  18       25.35       15.72     10.48 o 
 -10   0  18       14.89       42.98     11.53 o 
  -9   0  18      269.46      227.48     22.01 o 
  -8   0  18        5.84       -8.39      8.39 o 
  -7   0  18      138.77      209.66     18.87 o 
  -6   0  18      238.65      286.60     13.10 o 
  -5   0  18       50.69       23.69      4.44 o 
  -4   0  18        0.06       -3.23      4.44 o 
  -3   0  18      495.98      436.09     23.06 o 
  -2   0  18      526.87      574.47     26.21 o 
  -1   0  18     1897.99     1781.07     47.17 o 
   0   0  18      127.65      111.12     12.58 o 
   1   0  18      158.68      210.71     17.82 o 
   2   0  18        5.51        8.39      7.34 o 
   3   0  18      920.07      896.30     36.69 o 
   4   0  18      686.01      687.69     33.55 o 
   5   0  18     1497.34     1441.42     49.27 o 
   6   0  18        0.55      -10.48     10.48 o 
   7   0  18      345.77      359.57     26.21 o 
   8   0  18      115.58       97.49     14.68 o 
   9   0  18      501.95      461.25     31.45 o 
  10   0  18        9.00       13.63     10.48 o 
  11   0  18       38.99       40.88     11.53 o 
  12   0  18       46.68       57.66     13.63 o 
 -13   1  18       86.31      162.49     15.92 o 
 -12   1  18        0.70        5.03     12.58 o 
 -11   1  18      210.50      171.48     14.83 o 
 -10   1  18        0.51       -1.66      7.34 o 
  -9   1  18      643.93      701.29     25.57 o 
  -8   1  18       28.98       29.91     10.48 o 
  -7   1  18       57.06       65.07      8.80 o 
  -6   1  18       47.26       62.84      4.37 o 
  -5   1  18      583.96      560.50     11.25 o 
  -4   1  18        4.83        3.93      3.48 o 
  -3   1  18        0.34       -2.10      3.64 o 
  -2   1  18      409.30      441.76     17.41 o 
  -1   1  18      698.18      653.84     21.50 o 
   0   1  18      186.71      207.53     30.40 o 
   1   1  18      452.22      430.11     18.87 o 
   2   1  18       55.40       42.04      6.81 o 
   3   1  18       75.78       51.37      7.01 o 
   4   1  18       12.03       12.97      5.79 o 
   5   1  18        9.17       -1.05      4.78 o 
   6   1  18       70.85       59.68      8.50 o 
   7   1  18      144.77      142.57     12.21 o 
   8   1  18      356.30      325.28     14.45 o 
   9   1  18      177.63      195.95     12.07 o 
  10   1  18        0.37        5.20      5.22 o 
  11   1  18       10.83        8.63      5.38 o 
  12   1  18       21.43        5.77      9.96 o 
 -12   2  18       92.82       76.53     17.82 o 
 -11   2  18        6.69       21.65      8.50 o 
 -10   2  18      144.71      110.21     11.79 o 
  -9   2  18      325.20      310.10     13.75 o 
  -8   2  18      389.21      307.53     13.43 o 
  -7   2  18       74.47       76.75      6.93 o 
  -6   2  18      530.26      499.97     14.91 o 
  -5   2  18      303.93      245.44      9.08 o 
  -4   2  18       19.26       12.62      4.00 o 
  -3   2  18      675.32      630.46     46.13 o 
  -2   2  18       62.61       58.70      7.41 o 
  -1   2  18        6.47        8.71      4.78 o 
   0   2  18       11.03        9.85      9.43 o 
   1   2  18     1031.66     1045.02     27.79 o 
   2   2  18        0.56       16.65     15.72 o 
   3   2  18       57.75       69.25      8.90 o 
   4   2  18        9.43        6.50      5.52 o 
   5   2  18       21.75       19.93      4.15 o 
   6   2  18       94.39       99.70      8.00 o 
   7   2  18       39.55       43.43      6.17 o 
   8   2  18       38.65       35.89      6.73 o 
   9   2  18       78.28       97.35      8.86 o 
  10   2  18        2.14       13.72      5.21 o 
  11   2  18      165.43      170.80     11.89 o 
  12   2  18        5.53       15.20      7.41 o 
 -12   3  18       99.85       66.04     16.77 o 
 -11   3  18      162.17      181.36     24.11 o 
 -10   3  18        1.76       11.92      6.78 o 
  -9   3  18      217.25      254.95     12.52 o 
  -8   3  18        1.98        1.05      4.31 o 
  -7   3  18      112.77      120.03     10.30 o 
  -6   3  18        0.98       16.71      6.01 o 
  -5   3  18       15.59       25.66      4.61 o 
  -4   3  18     1197.91     1246.28     23.43 o 
  -3   3  18       33.05       17.82      7.34 o 
  -2   3  18       45.19       50.32      8.39 o 
  -1   3  18       66.58       66.04     10.48 o 
   0   3  18      803.42      828.16     35.64 o 
   1   3  18      613.80      620.60     30.40 o 
   2   3  18     1091.06     1093.38     41.93 o 
   3   3  18     1134.07     1138.86     31.11 o 
   4   3  18      149.73      176.04     13.34 o 
   5   3  18      407.96      371.24     18.53 o 
   6   3  18       37.51       43.60     10.48 o 
   7   3  18       75.63       81.78     10.38 o 
   8   3  18      155.19      153.63     14.08 o 
   9   3  18        0.14       -0.32      4.41 o 
  10   3  18       74.54       72.75      8.22 o 
  11   3  18        5.31       26.34      8.91 o 
 -12   4  18       12.61       -6.29     11.53 o 
 -11   4  18        1.18        9.77      7.76 o 
 -10   4  18       52.22       83.29     16.25 o 
  -9   4  18        7.59       11.09      6.34 o 
  -8   4  18       89.07      125.80     19.92 o 
  -7   4  18      114.98      123.70     17.82 o 
  -6   4  18      253.63      273.02     17.82 o 
  -5   4  18        0.02       -3.70      3.70 o 
  -4   4  18     2440.65     2504.00     51.74 o 
  -3   4  18        0.04       34.59     11.53 o 
  -2   4  18      822.10      808.24     33.55 o 
  -1   4  18       24.58       24.11      6.29 o 
   0   4  18       78.42       78.62     12.58 o 
   1   4  18      652.20      563.99     30.40 o 
   2   4  18      365.28      317.64     24.11 o 
   3   4  18       66.53       20.97      7.34 o 
   4   4  18       89.34       90.15     13.63 o 
   5   4  18        4.31       -0.58     13.63 o 
   6   4  18      480.62      478.94     21.86 o 
   7   4  18       54.34       75.69     16.77 o 
   8   4  18       12.46        8.71      5.79 o 
   9   4  18        0.08       -5.66     11.01 o 
  10   4  18       92.18       75.57     10.73 o 
  11   4  18       35.27       71.57     11.47 o 
 -11   5  18        0.93       -4.14      7.30 o 
 -10   5  18       32.83        8.50      6.55 o 
  -9   5  18       47.19       87.01     17.82 o 
  -8   5  18       37.88       71.28     16.77 o 
  -7   5  18       10.45       36.69     13.63 o 
  -6   5  18        1.43        2.10      8.39 o 
  -5   5  18       19.95       28.55      6.78 o 
  -4   5  18      215.97      252.35     24.64 o 
  -3   5  18       84.12       76.62     35.64 o 
  -2   5  18        7.38       12.58      9.43 o 
  -1   5  18      311.62      359.57     24.11 o 
   0   5  18       21.86       10.48      7.34 o 
   1   5  18       78.95       79.67     12.58 o 
   2   5  18       14.45       13.63      7.34 o 
   3   5  18        1.65        3.14      7.34 o 
   4   5  18       94.15       94.35     15.72 o 
   5   5  18       96.06       96.44     14.68 o 
   6   5  18        9.47       -2.10      7.34 o 
   7   5  18        5.82        2.62      7.41 o 
   8   5  18       49.60       45.47      9.64 o 
   9   5  18       21.11       27.28     11.53 o 
  10   5  18        0.71        0.62      6.27 o 
  11   5  18        5.89        7.69      6.55 o 
 -11   6  18        1.01       -4.56      7.30 o 
 -10   6  18       63.36       55.56     15.72 o 
  -9   6  18       18.72       23.06     12.58 o 
  -8   6  18      132.04      121.60     18.87 o 
  -7   6  18       33.27       58.70     15.72 o 
  -6   6  18        2.36      -10.48     10.48 o 
  -5   6  18        3.74       -4.46     11.53 o 
  -4   6  18      268.55      247.60     15.36 o 
  -3   6  18        1.86       -6.27      6.27 o 
  -2   6  18       99.51      132.09     15.72 o 
  -1   6  18        1.57       -8.39      8.39 o 
   0   6  18       18.31        9.43      8.39 o 
   1   6  18      320.19      355.37     25.16 o 
   2   6  18      263.21      190.79     19.92 o 
   3   6  18        5.16       16.77      9.43 o 
   4   6  18      160.30      168.78     19.92 o 
   5   6  18       29.23       24.11     11.53 o 
   6   6  18       65.83       63.95     14.68 o 
   7   6  18        8.36       20.97     10.48 o 
   8   6  18      188.00      194.89     15.92 o 
   9   6  18       27.56       43.94      9.24 o 
  10   6  18      162.21      145.07     18.87 o 
 -10   7  18        2.30       -5.24     11.53 o 
  -9   7  18        0.01        6.29     11.53 o 
  -8   7  18        4.83        9.43      9.43 o 
  -7   7  18        0.21       20.97     12.58 o 
  -6   7  18       15.48       14.68      9.43 o 
  -5   7  18        0.04       -3.77      7.34 o 
  -4   7  18      117.05      105.14     10.73 o 
  -3   7  18        1.94       10.30      6.27 o 
  -2   7  18        0.69       -9.09     12.58 o 
  -1   7  18       50.46       41.93     10.48 o 
   0   7  18      321.10      363.76     27.26 o 
   1   7  18       41.79       63.95     13.63 o 
   2   7  18      239.10      237.96     23.06 o 
   3   7  18      110.07       83.86     15.72 o 
   4   7  18       91.01       81.77     15.72 o 
   5   7  18       59.29       51.37     14.68 o 
   6   7  18       12.42        8.39      9.43 o 
   7   7  18       16.09        6.29     10.48 o 
   8   7  18        5.51        7.34      9.43 o 
   9   7  18        1.61       -2.62      6.67 o 
  -9   8  18        8.00        3.14     10.48 o 
  -8   8  18      253.27      248.45     26.21 o 
  -7   8  18       43.96       61.85     15.72 o 
  -6   8  18      161.83      170.87     23.06 o 
  -5   8  18      180.51      208.61     24.11 o 
  -4   8  18       34.08       52.18      9.07 o 
  -3   8  18       30.33       45.47      8.39 o 
  -2   8  18      123.57      154.51     13.70 o 
  -1   8  18        5.43       13.94      9.43 o 
   0   8  18      116.92      146.76     18.87 o 
   1   8  18       59.78       59.75     13.63 o 
   2   8  18       30.89       31.45     11.53 o 
   3   8  18        8.63       10.48      9.43 o 
   4   8  18        4.12       -9.43      9.43 o 
   5   8  18       34.59       13.63      9.43 o 
   6   8  18        4.51       32.50     13.63 o 
   7   8  18       30.36       25.16     13.63 o 
   8   8  18        6.80       11.53      9.43 o 
  -8   9  18       29.01       51.37     16.77 o 
  -7   9  18        7.42       26.21     14.68 o 
  -6   9  18       20.08       50.32     14.68 o 
  -5   9  18       26.71       87.01     17.82 o 
  -4   9  18      296.62      337.79     24.11 o 
  -3   9  18        2.68       -0.70      5.52 o 
  -2   9  18      198.49      196.67     15.57 o 
  -1   9  18        0.09        8.22      7.01 o 
   0   9  18      184.13      203.91     15.57 o 
   1   9  18        1.32       -2.10      9.43 o 
   2   9  18       92.41      118.46     17.82 o 
   3   9  18        2.62       24.11     13.63 o 
   4   9  18      194.33      200.23     25.16 o 
   5   9  18        0.02       20.97     12.58 o 
   6   9  18       27.67       42.98     14.68 o 
   7   9  18       18.20       23.06     12.58 o 
  -6  10  18        4.42       22.01     10.48 o 
  -5  10  18       13.28        1.43      7.34 o 
  -4  10  18       26.51       19.42     10.48 o 
  -3  10  18       29.47       47.50     10.38 o 
  -2  10  18       25.57       31.49      8.50 o 
  -1  10  18        0.43       -2.10      6.67 o 
   0  10  18        0.79        1.27      7.01 o 
   1  10  18        0.10       -1.54      7.01 o 
   2  10  18       20.97        8.39      8.39 o 
   3  10  18       90.07      107.98     18.87 o 
   4  10  18        9.12       25.16     13.63 o 
   5  10  18       42.66       17.82     11.53 o 
  -2  11  18        1.17       10.77     14.15 o 
  -1  11  18        1.76        7.34     11.53 o 
   0  11  18        4.65      -11.53     11.53 o 
   1  11  18       24.01       11.53      9.43 o 
   2  11  18       11.83        1.05      9.43 o 
 -12   1  19       55.31       71.79     15.72 o 
 -11   1  19        7.79        7.39      8.91 o 
 -10   1  19       36.81       37.21      7.76 o 
  -9   1  19      123.59      195.50     28.30 o 
  -8   1  19       39.46       59.10     22.01 o 
  -7   1  19        0.14        9.24      5.79 o 
  -6   1  19      212.71      199.01     10.33 o 
  -5   1  19        7.71       23.65      3.95 o 
  -4   1  19       56.77       47.02      4.98 o 
  -3   1  19       66.70       81.65      8.05 o 
  -2   1  19      101.11       99.86     10.48 o 
  -1   1  19      318.18      326.03     15.57 o 
   0   1  19      297.25      286.55     15.18 o 
   1   1  19      344.18      378.56     25.68 o 
   2   1  19      288.70      250.90     14.68 o 
   3   1  19        5.65        1.54      7.34 o 
   4   1  19      917.45     1031.55     29.65 o 
   5   1  19       68.58       77.49      9.99 o 
   6   1  19      828.61      834.89     28.53 o 
   7   1  19       42.35       46.80     10.48 o 
   8   1  19      182.15      212.39     17.82 o 
   9   1  19       10.00       14.68      6.67 o 
  10   1  19       43.06       69.55     10.58 o 
  11   1  19        1.40       -2.80      7.86 o 
 -12   2  19      111.87      194.98     25.16 o 
 -11   2  19       43.93       38.25      9.24 o 
 -10   2  19       15.68       42.67      9.43 o 
  -9   2  19       39.44       50.08      9.55 o 
  -8   2  19      111.66      127.44     11.79 o 
  -7   2  19        4.88       12.95      9.43 o 
  -6   2  19      682.79      750.76     19.20 o 
  -5   2  19      185.25      157.98      7.65 o 
  -4   2  19      986.01      967.06     18.27 o 
  -3   2  19        8.37       30.95     14.15 o 
  -2   2  19      848.36      855.17     24.43 o 
  -1   2  19      343.58      305.60     15.57 o 
   0   2  19      676.59      643.48     21.86 o 
   1   2  19       13.22        7.71      6.81 o 
   2   2  19       86.96      106.14     13.10 o 
   3   2  19      384.71      404.65     19.27 o 
   4   2  19        0.03        5.04      5.79 o 
   5   2  19        8.57       15.39      7.01 o 
   6   2  19        2.39       -5.79      5.79 o 
   7   2  19        0.44       11.18      6.55 o 
   8   2  19       63.14       66.29     17.82 o 
   9   2  19       26.73       40.85      8.50 o 
  10   2  19       37.85       30.30      7.76 o 
  11   2  19        3.20        6.29      6.67 o 
 -12   3  19       47.60       59.75     16.77 o 
 -11   3  19        9.57       27.26     15.72 o 
 -10   3  19       50.85       61.85     14.68 o 
  -9   3  19        8.26       33.55     12.58 o 
  -8   3  19       43.88       47.22      6.17 o 
  -7   3  19        0.19       -0.21     12.58 o 
  -6   3  19      402.66      446.45     21.49 o 
  -5   3  19       17.38        4.90      3.63 o 
  -4   3  19       59.44       80.74      7.48 o 
  -3   3  19       39.97       56.61     10.48 o 
  -2   3  19      283.89      329.17     22.01 o 
  -1   3  19       65.67       41.93      9.43 o 
   0   3  19        4.33        2.10      7.34 o 
   1   3  19      297.54      347.69     17.05 o 
   2   3  19      747.38      770.17     30.92 o 
   3   3  19       63.35       79.63      9.99 o 
   4   3  19        2.68        0.98      5.52 o 
   5   3  19       21.23        1.05      8.39 o 
   6   3  19        0.11       -7.76      7.76 o 
   7   3  19       16.69       15.49      6.81 o 
   8   3  19       30.94       37.70      7.76 o 
   9   3  19      144.52      154.43     14.15 o 
  10   3  19        1.97        3.86     13.63 o 
  11   3  19       80.13       82.77     12.21 o 
 -11   4  19       65.46       62.90     16.77 o 
 -10   4  19      115.24       88.06     17.82 o 
  -9   4  19       74.60       88.15     11.33 o 
  -8   4  19        0.42       20.97     11.53 o 
  -7   4  19       58.72       40.88     11.53 o 
  -6   4  19      145.47      158.29     19.92 o 
  -5   4  19      367.83      353.05     13.02 o 
  -4   4  19       55.55       78.02     11.26 o 
  -3   4  19        7.28       35.64     10.48 o 
  -2   4  19       37.98       63.95     11.53 o 
  -1   4  19        1.23        9.43      6.29 o 
   0   4  19      319.59      367.95     25.16 o 
   1   4  19        0.19        0.00      7.34 o 
   2   4  19      330.39      339.65     25.16 o 
   3   4  19        1.60       -1.05      8.39 o 
   4   4  19        0.19       -7.41      7.41 o 
   5   4  19      190.65      144.46     12.60 o 
   6   4  19       84.73       63.89      9.24 o 
   7   4  19        5.61        2.10      6.55 o 
   8   4  19        0.33      -13.10     13.10 o 
   9   4  19       13.29       22.49      7.30 o 
  10   4  19       28.00       30.66      9.43 o 
  11   4  19       60.29       64.09     10.73 o 
 -11   5  19        2.27       14.68     12.58 o 
 -10   5  19       55.32       66.02     15.20 o 
  -9   5  19        0.86       31.45     13.63 o 
  -8   5  19       53.97       67.09     16.77 o 
  -7   5  19       37.90       62.90     15.72 o 
  -6   5  19      126.22      162.49     18.87 o 
  -5   5  19      322.51      284.74     19.92 o 
  -4   5  19       82.29       93.45     10.28 o 
  -3   5  19      336.55      341.76     27.78 o 
  -2   5  19        8.36       18.87     10.48 o 
  -1   5  19      173.25      202.32     19.92 o 
   0   5  19        0.21        8.39      7.34 o 
   1   5  19        6.75       14.68      7.34 o 
   2   5  19       56.74       62.90     12.58 o 
   3   5  19       28.53       26.21      9.43 o 
   4   5  19       99.92       79.67     15.72 o 
   5   5  19      129.29       85.96     15.72 o 
   6   5  19        4.69        0.68      6.27 o 
   7   5  19        0.15       -1.05     11.01 o 
   8   5  19      103.53       99.81     22.01 o 
   9   5  19       30.52       18.02      7.14 o 
  10   5  19        1.15        3.14      6.67 o 
 -10   6  19        4.12      -14.68     14.68 o 
  -9   6  19       37.74       27.26     13.63 o 
  -8   6  19       92.66      123.70     18.87 o 
  -7   6  19      149.54      231.67     24.11 o 
  -6   6  19       16.06       11.53      9.43 o 
  -5   6  19       86.07       92.65      9.82 o 
  -4   6  19       82.36       88.25      9.82 o 
  -3   6  19        5.14       12.11      6.55 o 
  -2   6  19       20.26        3.14      7.34 o 
  -1   6  19      236.30      159.34     17.82 o 
   0   6  19        0.40        9.43      8.39 o 
   1   6  19        3.19        4.19      7.34 o 
   2   6  19        6.04        3.14      8.39 o 
   3   6  19      132.91      109.02     16.77 o 
   4   6  19      236.71      277.80     25.16 o 
   5   6  19      294.57      290.38     26.21 o 
   6   6  19       18.72       16.77      9.43 o 
   7   6  19       97.25       83.46     11.47 o 
   8   6  19       72.71      108.59     39.84 o 
   9   6  19        0.03        7.34      9.43 o 
  -9   7  19       10.37       16.77     11.53 o 
  -8   7  19        3.02       20.97     11.53 o 
  -7   7  19        0.45       -9.43      9.43 o 
  -6   7  19      106.25       98.54     17.82 o 
  -5   7  19       80.42       78.62     15.72 o 
  -4   7  19        2.85        3.77      5.52 o 
  -3   7  19      141.20      136.26     12.08 o 
  -2   7  19        1.94        6.49      5.79 o 
  -1   7  19        0.57       -9.43      9.43 o 
   0   7  19        6.44        5.24      7.34 o 
   1   7  19      126.86      143.62     17.82 o 
   2   7  19        0.72        1.05      8.39 o 
   3   7  19       47.88       36.69     12.58 o 
   4   7  19       71.99       92.25     16.77 o 
   5   7  19       60.82       74.43     15.72 o 
   6   7  19       14.11       23.06     11.53 o 
   7   7  19       79.99      103.78     17.82 o 
   8   7  19        0.02        7.60      7.30 o 
   9   7  19       76.44      116.29     13.70 o 
  -8   8  19       67.97       48.22     14.68 o 
  -7   8  19        4.50        0.00     11.53 o 
  -6   8  19        2.53       40.88     15.72 o 
  -5   8  19        1.10        5.24     10.48 o 
  -4   8  19       30.84       47.89     12.58 o 
  -3   8  19        9.90       11.84      6.27 o 
  -2   8  19        4.94       25.64      8.05 o 
  -1   8  19       13.45       19.08     12.06 o 
   0   8  19        5.93        3.14      9.43 o 
   1   8  19        2.48        7.34      8.39 o 
   2   8  19        6.30       17.82     10.48 o 
   3   8  19       10.96       -4.19      9.43 o 
   4   8  19       21.07       -3.14      9.43 o 
   5   8  19        9.64       20.97     11.53 o 
   6   8  19      111.26      101.69     18.87 o 
   7   8  19       51.85       52.42     15.72 o 
   8   8  19        7.68       25.16     13.63 o 
  -7   9  19       26.40       13.63     11.53 o 
  -6   9  19       15.47        1.05     10.48 o 
  -5   9  19       51.46       78.62     17.82 o 
  -4   9  19       84.65       83.31     12.08 o 
  -3   9  19        4.46        0.06      7.86 o 
  -2   9  19       13.38        5.24      6.55 o 
  -1   9  19       27.49       10.36      6.81 o 
   0   9  19       36.45       25.46      8.91 o 
   1   9  19      112.76      110.07     17.82 o 
   2   9  19       39.83       25.16     11.53 o 
   3   9  19        0.16       11.53     11.53 o 
   4   9  19       12.41       30.40     13.63 o 
   5   9  19       18.92       24.11     11.53 o 
   6   9  19       21.68        7.34     10.48 o 
  -5  10  19        0.12      -12.58     12.58 o 
  -4  10  19       75.46       70.30     10.38 o 
  -3  10  19       10.98        5.36      6.27 o 
  -2  10  19        1.38       -4.44      6.27 o 
  -1  10  19        2.20       -1.57      7.41 o 
   0  10  19       17.46       20.44      7.41 o 
   1  10  19        5.04        1.16      6.55 o 
   2  10  19       26.17       30.40     12.58 o 
   3  10  19       19.92        3.14      9.43 o 
   4  10  19       65.43       55.56     14.68 o 
 -12   0  20       46.38       52.42     14.68 o 
 -11   0  20        1.41       -8.39      9.43 o 
 -10   0  20       41.29       35.64     11.53 o 
  -9   0  20      114.45       85.96     14.68 o 
  -8   0  20       92.79       93.30     14.68 o 
  -7   0  20       39.05       70.24     13.63 o 
  -6   0  20       47.98       30.40      8.39 o 
  -5   0  20       53.29       34.84      6.55 o 
  -4   0  20      155.56      185.55     15.72 o 
  -3   0  20      257.57      178.21     15.72 o 
  -2   0  20        0.95        5.24      6.29 o 
  -1   0  20      168.93      212.81     17.82 o 
   0   0  20      202.32      224.34     18.87 o 
   1   0  20       65.52      109.02     14.68 o 
   2   0  20      619.79      582.86     31.45 o 
   3   0  20      187.63      208.61     19.92 o 
   4   0  20       49.52       31.45      9.43 o 
   5   0  20        2.16       19.92     11.53 o 
   6   0  20      429.11      513.67     32.50 o 
   7   0  20      677.29      660.43     37.74 o 
   8   0  20      120.85      122.65     17.82 o 
   9   0  20      623.12      637.37     37.74 o 
  10   0  20       62.98       71.28     14.68 o 
  11   0  20       16.67        7.34      9.43 o 
 -12   1  20        9.04       15.13      8.50 o 
 -11   1  20       27.03       14.73      9.96 o 
 -10   1  20       12.97       -1.75      6.55 o 
  -9   1  20       45.26       38.44      8.15 o 
  -8   1  20       24.90       16.31     11.53 o 
  -7   1  20      247.93      291.90     16.26 o 
  -6   1  20        2.43       11.46      4.15 o 
  -5   1  20      304.52      309.63     10.76 o 
  -4   1  20        4.22        5.60      3.63 o 
  -3   1  20      707.46      731.53     22.60 o 
  -2   1  20       19.93       28.34      8.39 o 
  -1   1  20       73.97       68.01      8.50 o 
   0   1  20        0.11        4.72      5.77 o 
   1   1  20     2061.66     2090.86     41.51 o 
   2   1  20       14.39       13.49      5.52 o 
   3   1  20      942.36      910.08     39.31 o 
   4   1  20        0.46       12.06      7.86 o 
   5   1  20      390.77      397.44     22.54 o 
   6   1  20      182.08      194.55     15.18 o 
   7   1  20      337.52      359.57     19.63 o 
   8   1  20       50.89       53.94      9.24 o 
   9   1  20        0.22        2.96      6.27 o 
  10   1  20        0.53       13.33      7.76 o 
  11   1  20       19.74        9.96     15.72 o 
 -12   2  20        0.50       12.58     12.58 o 
 -11   2  20        0.00       14.68     12.58 o 
 -10   2  20       27.31       11.22      6.01 o 
  -9   2  20        9.13       12.70      6.81 o 
  -8   2  20       19.13       13.50      5.79 o 
  -7   2  20       57.23       36.97      7.55 o 
  -6   2  20        1.35       14.34      4.68 o 
  -5   2  20      216.08      199.09      8.68 o 
  -4   2  20       14.72       22.63      6.27 o 
  -3   2  20       69.75       88.91     16.77 o 
  -2   2  20       42.77       58.74      8.39 o 
  -1   2  20      290.79      307.02     15.92 o 
   0   2  20      280.03      301.29     16.26 o 
   1   2  20      395.51      398.75     18.53 o 
   2   2  20       51.94       76.54      9.24 o 
   3   2  20      228.75      260.00     19.39 o 
   4   2  20      192.70      170.93     13.34 o 
   5   2  20      985.08      986.79     33.55 o 
   6   2  20        2.23        6.85      7.34 o 
   7   2  20      403.32      333.40     19.23 o 
   8   2  20       11.62       17.55      8.39 o 
   9   2  20       43.66       51.42      9.96 o 
  10   2  20       10.62        7.40      6.27 o 
  11   2  20      229.25      233.27     18.15 o 
 -11   3  20      244.79      306.10     30.40 o 
 -10   3  20        4.96      -10.48     10.48 o 
  -9   3  20        1.47      -10.48     10.48 o 
  -8   3  20        0.98       -6.29      6.67 o 
  -7   3  20       41.59       54.14      8.31 o 
  -6   3  20       32.93       49.82      6.13 o 
  -5   3  20      268.49      281.83     10.38 o 
  -4   3  20      293.64      330.76     13.38 o 
  -3   3  20       94.77       91.20     13.63 o 
  -2   3  20      409.37      430.85     26.21 o 
  -1   3  20        2.85       11.18      5.52 o 
   0   3  20       81.01       91.08      9.99 o 
   1   3  20      162.69      137.90     11.12 o 
   2   3  20       39.35       18.87      8.91 o 
   3   3  20       79.08       70.49     12.58 o 
   4   3  20      187.75      135.77     12.60 o 
   5   3  20       66.00       37.97      7.30 o 
   6   3  20      123.75      113.37     11.04 o 
   7   3  20      133.28      109.09     18.35 o 
   8   3  20       13.25       12.06      6.81 o 
   9   3  20        6.41       -0.52      9.96 o 
  10   3  20        0.57        0.68      6.27 o 
  11   3  20       69.94       57.66     10.38 o 
 -11   4  20        7.33       33.55     14.68 o 
 -10   4  20        6.91       20.97     11.53 o 
  -9   4  20        1.45        8.39     11.53 o 
  -8   4  20      290.70      278.85     27.26 o 
  -7   4  20       70.65       56.61     14.68 o 
  -6   4  20     1057.49     1116.44     48.22 o 
  -5   4  20        1.60        9.25      4.44 o 
  -4   4  20      310.45      332.48     13.55 o 
  -3   4  20      226.98      184.50     17.82 o 
  -2   4  20      196.41      181.36     17.82 o 
  -1   4  20       10.93       12.58      9.43 o 
   0   4  20        0.26       12.58      8.39 o 
   1   4  20      510.83      507.38     30.40 o 
   2   4  20       36.16       58.70     12.58 o 
   3   4  20       17.00       15.50     14.15 o 
   4   4  20       30.66       27.87      5.79 o 
   5   4  20       93.85       95.23     10.73 o 
   6   4  20      154.96      142.08     12.96 o 
   7   4  20       26.03       27.68      7.30 o 
   8   4  20       22.57       16.17      7.01 o 
   9   4  20      213.15      225.88     17.41 o 
  10   4  20       23.43       27.47      8.80 o 
 -10   5  20        0.02       -5.24     10.48 o 
  -9   5  20        0.14       -5.24     11.53 o 
  -8   5  20        5.31       30.40     12.58 o 
  -7   5  20        1.61       13.63     11.53 o 
  -6   5  20       13.23        5.24      8.39 o 
  -5   5  20        0.03        7.77     11.01 o 
  -4   5  20        2.36        8.88      6.01 o 
  -3   5  20      656.88      625.25     23.58 o 
  -2   5  20      610.96      558.75     30.40 o 
  -1   5  20      293.46      290.38     23.06 o 
   0   5  20       29.93       38.79     10.48 o 
   1   5  20        7.05       11.53      7.34 o 
   2   5  20      263.58      317.64     25.16 o 
   3   5  20      205.49      213.85     22.01 o 
   4   5  20      942.94      797.76     41.93 o 
   5   5  20       60.16       56.05      9.24 o 
   6   5  20      128.62      117.06     12.54 o 
   7   5  20        5.97       12.63      7.01 o 
   8   5  20      170.78      159.63     15.51 o 
   9   5  20        1.25       -1.05     11.53 o 
  10   5  20      162.02      163.69     15.51 o 
 -10   6  20       13.05        3.14     10.48 o 
  -9   6  20        4.16        6.29     10.48 o 
  -8   6  20       32.84       69.19     16.77 o 
  -7   6  20        2.54       -9.43     10.48 o 
  -6   6  20        3.39       -9.43     10.48 o 
  -5   6  20       21.33       19.92      9.43 o 
  -4   6  20        4.17       -1.05      5.52 o 
  -3   6  20      116.75      114.76     12.06 o 
  -2   6  20      112.29      136.28     16.77 o 
  -1   6  20       95.82      100.64     15.72 o 
   0   6  20       15.14       11.53      7.34 o 
   1   6  20        4.98        5.24      8.39 o 
   2   6  20       28.84       44.03     12.58 o 
   3   6  20       19.70       28.30     10.48 o 
   4   6  20       51.50       64.99     13.63 o 
   5   6  20        1.73        4.19      8.39 o 
   6   6  20        8.60       32.50     11.53 o 
   7   6  20        3.33        0.72      7.01 o 
   8   6  20        0.57       16.37      8.39 o 
   9   6  20        0.01       -7.43     10.48 o 
  -9   7  20       57.36       82.82     18.87 o 
  -8   7  20        0.24        0.00     10.48 o 
  -7   7  20       79.39       97.49     17.82 o 
  -6   7  20      198.27      159.34     22.01 o 
  -5   7  20       11.07       -1.05      9.43 o 
  -4   7  20       99.36       72.71      9.64 o 
  -3   7  20       36.26       36.56      8.39 o 
  -2   7  20       90.74      104.67     19.92 o 
  -1   7  20      140.98      118.46     16.77 o 
   0   7  20      249.39      199.18     22.01 o 
   1   7  20        9.42       10.48     10.48 o 
   2   7  20      193.83      201.27     22.01 o 
   3   7  20       13.86       30.40     11.53 o 
   4   7  20      141.91      163.54     20.97 o 
   5   7  20       13.08       15.72     11.53 o 
   6   7  20       84.35       71.28     15.72 o 
   7   7  20        0.00       12.58     12.58 o 
   8   7  20        1.74       -1.43      7.01 o 
  -8   8  20        0.24       -7.34     11.53 o 
  -7   8  20       11.02        5.24     11.53 o 
  -6   8  20        0.61       24.11     12.58 o 
  -5   8  20        0.01       30.40     12.58 o 
  -4   8  20       26.67       47.47     23.59 o 
  -3   8  20        3.64        5.36      6.55 o 
  -2   8  20       81.22       55.73      9.24 o 
  -1   8  20        1.69       19.74     20.44 o 
   0   8  20        0.22       -8.39      9.43 o 
   1   8  20       20.22       39.84     12.58 o 
   2   8  20       42.79       71.28     13.63 o 
   3   8  20       80.64       69.19     15.72 o 
   4   8  20       10.29       -7.34     10.48 o 
   5   8  20        9.41       10.48     12.58 o 
   6   8  20        1.09        3.14     12.58 o 
   7   8  20        5.08        6.29     10.48 o 
  -6   9  20       91.95       95.40     17.82 o 
  -5   9  20        0.10        6.29     10.48 o 
  -4   9  20        2.62       -3.38      6.55 o 
  -3   9  20        3.47      -15.13     26.73 o 
  -2   9  20        0.40       -6.51      7.01 o 
  -1   9  20        8.76       10.75      6.29 o 
   0   9  20       14.78        5.59      6.55 o 
   1   9  20       29.21       24.11     10.48 o 
   2   9  20       13.77       27.26     10.48 o 
   3   9  20        5.06        8.39      8.39 o 
   4   9  20        4.65       20.97     12.58 o 
   5   9  20        8.27       26.21     13.63 o 
  -4  10  20        1.13      -11.53     11.53 o 
  -3  10  20       78.80       75.48     12.21 o 
  -2  10  20        0.19       18.30      8.80 o 
  -1  10  20       36.71       28.83      8.80 o 
   0  10  20        9.94       25.11      8.50 o 
   1  10  20        1.47       -5.06      6.27 o 
   2  10  20       35.54       68.14     15.72 o 
   3  10  20        0.09        2.10      9.43 o 
 -11   1  21       32.25       17.66      6.78 o 
 -10   1  21       42.69       32.39     20.44 o 
  -9   1  21       22.65       15.89      7.01 o 
  -8   1  21       25.61       13.10      6.67 o 
  -7   1  21       26.22        5.71      6.55 o 
  -6   1  21       47.98       39.24      7.76 o 
  -5   1  21       92.21       71.59      5.85 o 
  -4   1  21      303.01      295.81     12.39 o 
  -3   1  21      123.24      103.00      9.64 o 
  -2   1  21      248.77      241.63     14.08 o 
  -1   1  21       42.63       21.03      6.27 o 
   0   1  21      505.09      486.83     20.37 o 
   1   1  21        0.10       25.16      7.41 o 
   2   1  21      407.00      396.06     21.49 o 
   3   1  21       36.64       46.51      8.80 o 
   4   1  21      323.93      329.25     18.53 o 
   5   1  21        4.39       18.35      8.15 o 
   6   1  21       30.43       67.81     10.38 o 
   7   1  21       13.32       25.89     10.48 o 
   8   1  21        0.73       10.59     12.58 o 
   9   1  21        0.04        6.68      6.78 o 
  10   1  21        3.04       -1.17      6.27 o 
  11   1  21       26.93       16.77      7.01 o 
 -11   2  21       40.52       28.30     12.58 o 
 -10   2  21        2.42       11.53      6.55 o 
  -9   2  21       22.51        3.21      6.27 o 
  -8   2  21      122.78       89.03     17.30 o 
  -7   2  21      148.73      192.45     14.33 o 
  -6   2  21      455.04      432.26     20.29 o 
  -5   2  21        0.67       -0.65      3.14 o 
  -4   2  21       17.92       13.45      4.26 o 
  -3   2  21      218.48      249.57     14.08 o 
  -2   2  21      690.23      632.04     22.60 o 
  -1   2  21       43.32       31.00      6.67 o 
   0   2  21      170.56      130.26     15.20 o 
   1   2  21      481.30      550.33     22.60 o 
   2   2  21      242.56      263.77     16.31 o 
   3   2  21       13.02        9.37      6.27 o 
   4   2  21        6.79        2.52      9.43 o 
   5   2  21      225.38      214.88     15.92 o 
   6   2  21       23.36       26.16      7.30 o 
   7   2  21      224.74      237.97     17.05 o 
   8   2  21       43.47       55.82     12.06 o 
   9   2  21       25.79       29.75      7.76 o 
  10   2  21        1.90        9.07      8.91 o 
 -11   3  21       36.69       80.72     19.92 o 
 -10   3  21        8.93        4.19     10.48 o 
  -9   3  21        1.61       -6.29     11.53 o 
  -8   3  21        0.46       -2.10      9.43 o 
  -7   3  21       57.05       67.67      9.07 o 
  -6   3  21      670.04      692.09     19.77 o 
  -5   3  21       75.53       56.02      5.49 o 
  -4   3  21      624.38      666.08     16.26 o 
  -3   3  21      515.04      475.33     19.97 o 
  -2   3  21       24.68       20.97      6.67 o 
  -1   3  21      198.43      179.28     13.28 o 
   0   3  21       33.81       42.36      7.76 o 
   1   3  21       25.41       15.58      5.52 o 
   2   3  21       39.52       50.67      8.15 o 
   3   3  21       43.25       27.07      7.01 o 
   4   3  21      352.81      337.05     19.27 o 
   5   3  21        8.59       -1.93      7.01 o 
   6   3  21       72.18       57.70     12.06 o 
   7   3  21       15.85       -7.30      7.30 o 
   8   3  21       50.04       55.81     12.06 o 
   9   3  21      106.48      118.32     15.20 o 
  10   3  21       11.45        4.72      6.81 o 
 -11   4  21        2.17        6.29     11.53 o 
 -10   4  21       58.31       67.09     16.77 o 
  -9   4  21       19.63        2.10     10.48 o 
  -8   4  21        1.85       10.48     12.58 o 
  -7   4  21      154.56      166.68     20.97 o 
  -6   4  21       29.73       75.48     15.72 o 
  -5   4  21      208.91      198.49     13.85 o 
  -4   4  21       21.53       42.10      6.13 o 
  -3   4  21      310.38      279.90     22.01 o 
  -2   4  21      642.92      724.38     35.64 o 
  -1   4  21      605.96      644.71     33.55 o 
   0   4  21       11.24       36.69     11.53 o 
   1   4  21       23.23       12.58      7.34 o 
   2   4  21      124.29      130.62     11.86 o 
   3   4  21      209.78      218.60     15.57 o 
   4   4  21       62.38       63.77      9.64 o 
   5   4  21        0.20       -0.92     11.01 o 
   6   4  21       99.68       99.03     11.47 o 
   7   4  21       70.00       69.72     10.38 o 
   8   4  21       37.84       49.96     13.10 o 
   9   4  21       42.98       41.41      9.64 o 
  10   4  21       19.53       36.36      8.90 o 
 -10   5  21       11.75        1.05     11.53 o 
  -9   5  21        3.70        5.24     10.48 o 
  -8   5  21       24.04       19.92     11.53 o 
  -7   5  21       15.67       29.35     12.58 o 
  -6   5  21        0.06      -10.48     10.48 o 
  -5   5  21      105.77       59.75     14.68 o 
  -4   5  21       36.04       33.23      6.78 o 
  -3   5  21      217.45      261.61     22.54 o 
  -2   5  21      104.08      104.83     14.68 o 
  -1   5  21      190.78      197.08     20.97 o 
   0   5  21       76.18       77.57     13.63 o 
   1   5  21      352.66      318.68     26.21 o 
   2   5  21      164.89      137.33     17.82 o 
   3   5  21      200.33      199.18     22.01 o 
   4   5  21        3.26       18.87     11.53 o 
   5   5  21       19.32       11.53     10.48 o 
   6   5  21        3.69       -7.76      7.76 o 
   7   5  21       44.97       40.35      9.24 o 
   8   5  21        0.50       -5.24      7.41 o 
   9   5  21        4.46       -8.31      8.31 o 
  -9   6  21       85.61      114.27     20.97 o 
  -8   6  21       31.52       29.35     13.63 o 
  -7   6  21       20.96       14.68     11.53 o 
  -6   6  21        9.94        4.19     11.53 o 
  -5   6  21        0.47       -2.10      9.43 o 
  -4   6  21        2.81        4.72      5.79 o 
  -3   6  21       64.89      109.81     11.58 o 
  -2   6  21        1.42        6.29      8.39 o 
  -1   6  21        1.23       33.55     11.53 o 
   0   6  21        0.00       10.48      9.43 o 
   1   6  21        0.66       15.72     10.48 o 
   2   6  21        1.19        6.29      7.34 o 
   3   6  21       25.91       47.17     12.58 o 
   4   6  21        0.05        7.34     10.48 o 
   5   6  21        2.35       34.59     12.58 o 
   6   6  21        1.13        7.86      7.41 o 
   7   6  21        5.23       15.30     11.01 o 
   8   6  21       24.84       35.12      9.64 o 
  -8   7  21        0.81       12.58     11.53 o 
  -7   7  21        0.32        7.34     12.58 o 
  -6   7  21      104.60       99.59     18.87 o 
  -5   7  21      143.65      118.46     18.87 o 
  -4   7  21       21.13       21.62      7.76 o 
  -3   7  21       65.06       89.14     11.47 o 
  -2   7  21       18.11       33.42      9.24 o 
  -1   7  21      671.44      639.46     37.74 o 
   0   7  21       36.61       44.03     13.63 o 
   1   7  21      741.84      743.25     40.88 o 
   2   7  21       15.82       40.88     13.63 o 
   3   7  21      443.77      457.06     33.55 o 
   4   7  21        2.28        2.10     10.48 o 
   5   7  21      226.58      245.30     26.21 o 
   6   7  21        7.47       14.68     10.48 o 
   7   7  21       93.22      142.60     15.57 o 
  -7   8  21        1.41        2.10     10.48 o 
  -6   8  21        6.10        9.43     12.58 o 
  -5   8  21       34.51       13.63     10.48 o 
  -4   8  21       18.08       12.09      6.01 o 
  -3   8  21        2.54       -6.78      6.78 o 
  -2   8  21        3.58       -5.77      7.41 o 
  -1   8  21        0.65       -2.87      7.01 o 
   0   8  21        6.49       31.45     11.53 o 
   1   8  21       14.12       35.64     11.53 o 
   2   8  21        2.48       19.92     10.48 o 
   3   8  21       10.94       27.26     13.63 o 
   4   8  21        3.58       -8.39      9.43 o 
   5   8  21       31.34       40.88     14.68 o 
   6   8  21       69.13       91.20     18.87 o 
  -5   9  21       12.40       -9.43     12.58 o 
  -4   9  21       17.61       11.53     10.48 o 
  -3   9  21        1.74       -6.78      6.78 o 
  -2   9  21       22.33       21.18      9.43 o 
  -1   9  21        2.91        7.06      7.01 o 
   0   9  21        2.71        8.39      6.55 o 
   1   9  21       11.64       11.53      9.43 o 
   2   9  21       23.08       32.50     12.58 o 
   3   9  21        1.63      -10.48     10.48 o 
   4   9  21       17.46       12.58     11.53 o 
  -2  10  21       11.49       27.34      9.55 o 
  -1  10  21       61.46       60.20     11.53 o 
   0  10  21       79.50       58.79     15.72 o 
   1  10  21       35.44       51.23     12.58 o 
 -11   0  22       61.48       58.70     14.68 o 
 -10   0  22       54.94      141.52     19.92 o 
  -9   0  22      316.06      516.81     35.64 o 
  -8   0  22        2.42       18.87     10.48 o 
  -7   0  22      109.62      158.29     18.87 o 
  -6   0  22       13.40       32.50     10.48 o 
  -5   0  22      178.49      221.68     14.33 o 
  -4   0  22        0.76       23.06      8.39 o 
  -3   0  22      243.60      248.45     20.97 o 
  -2   0  22       15.53        3.14      7.34 o 
  -1   0  22       52.76       72.33     12.58 o 
   0   0  22        1.03       -6.29      6.29 o 
   1   0  22        4.68       10.48      8.39 o 
   2   0  22       91.30      103.78     15.72 o 
   3   0  22       20.59       78.62     15.72 o 
   4   0  22       64.75      119.51     18.87 o 
   5   0  22       54.56       94.35     17.82 o 
   6   0  22      190.75      224.34     24.11 o 
   7   0  22      195.05      245.30     25.16 o 
   8   0  22      202.61      239.01     25.16 o 
   9   0  22        8.19        3.14      9.43 o 
  10   0  22        0.98       -2.10     10.48 o 
 -11   1  22       13.75       10.48      7.01 o 
 -10   1  22        3.69       -5.77      6.67 o 
  -9   1  22      348.39      425.84     22.20 o 
  -8   1  22        0.12       14.98      8.91 o 
  -7   1  22      137.00      169.07     15.20 o 
  -6   1  22        2.82        3.91      5.52 o 
  -5   1  22      124.07      138.36     11.20 o 
  -4   1  22       23.12       20.00      4.65 o 
  -3   1  22      443.53      508.48     20.01 o 
  -2   1  22        0.72       -4.04      5.03 o 
  -1   1  22      281.20      277.90     15.57 o 
   0   1  22       21.44       24.00      7.01 o 
   1   1  22      252.52      255.12     15.92 o 
   2   1  22        7.48       19.80      6.55 o 
   3   1  22      780.42      759.74     27.43 o 
   4   1  22        8.45       11.71     11.01 o 
   5   1  22      405.06      446.70     22.60 o 
   6   1  22      371.11      368.50     20.76 o 
   7   1  22      156.76      196.50     15.92 o 
   8   1  22        6.23        5.96      7.01 o 
   9   1  22      111.98      136.93     14.44 o 
  10   1  22        9.73       11.31      7.01 o 
 -11   2  22        2.90       -5.24     10.48 o 
 -10   2  22        9.93       31.45     12.58 o 
  -9   2  22       37.13       47.04      9.55 o 
  -8   2  22       10.36       29.25      7.30 o 
  -7   2  22       61.22       52.83     12.06 o 
  -6   2  22      313.22      387.92     19.85 o 
  -5   2  22       66.79      110.06      7.34 o 
  -4   2  22      217.33      231.57     11.63 o 
  -3   2  22      154.29      141.98     11.04 o 
  -2   2  22      153.69      202.07     19.92 o 
  -1   2  22        3.10       -5.24      5.93 o 
   0   2  22        0.87       -3.67      8.91 o 
   1   2  22       39.46       49.29     12.58 o 
   2   2  22       49.21       53.99      8.50 o 
   3   2  22       17.76        7.27      6.81 o 
   4   2  22      142.94      186.27     15.72 o 
   5   2  22      183.30      156.08     13.70 o 
   6   2  22       34.06       23.11     21.49 o 
   7   2  22        0.41        6.89     17.82 o 
   8   2  22       64.93       85.89     12.21 o 
   9   2  22       18.90       20.12      7.76 o 
  10   2  22       38.12       46.69      9.99 o 
 -11   3  22       53.47       62.90     16.77 o 
 -10   3  22       29.69       50.32     14.68 o 
  -9   3  22        3.28       -8.39      9.43 o 
  -8   3  22        0.03       -4.19      9.43 o 
  -7   3  22       14.11       32.68      8.31 o 
  -6   3  22       58.86      141.00     19.92 o 
  -5   3  22       33.82       27.67      5.60 o 
  -4   3  22      380.21      340.02     12.15 o 
  -3   3  22       76.59       72.24     13.10 o 
  -2   3  22        1.19        9.62      6.27 o 
  -1   3  22        1.50       25.71      8.50 o 
   0   3  22        1.34        5.50     11.53 o 
   1   3  22       16.38       14.43      7.34 o 
   2   3  22        7.22       25.44      7.01 o 
   3   3  22      104.91       99.49     10.73 o 
   4   3  22       17.10        5.80      6.27 o 
   5   3  22       13.01        4.81      6.27 o 
   6   3  22        3.41        7.22      6.55 o 
   7   3  22        5.77       -9.55     12.58 o 
   8   3  22       44.75       17.37     10.48 o 
   9   3  22       71.54       77.01     11.04 o 
  10   3  22       12.20       15.89      9.24 o 
 -10   4  22      137.89      140.47     22.01 o 
  -9   4  22       29.65       22.01     11.53 o 
  -8   4  22       91.47       77.57     15.72 o 
  -7   4  22        1.46      -11.53     11.53 o 
  -6   4  22        3.38        2.10      9.43 o 
  -5   4  22        7.19       12.58      9.43 o 
  -4   4  22       70.01       77.71     10.90 o 
  -3   4  22      360.60      387.87     26.21 o 
  -2   4  22      189.04      187.65     19.92 o 
  -1   4  22      530.84      610.11     33.55 o 
   0   4  22      390.91      421.42     29.35 o 
   1   4  22       35.64       34.27      7.41 o 
   2   4  22      130.50      121.00     11.86 o 
   3   4  22        1.58       -2.62     13.10 o 
   4   4  22      110.97       88.28     10.73 o 
   5   4  22        5.00       -8.05      8.05 o 
   6   4  22        3.16      -11.53     11.53 o 
   7   4  22        0.13       -8.05      8.05 o 
   8   4  22        1.67        0.23      6.55 o 
   9   4  22        5.60        2.10     11.53 o 
  -9   5  22       56.95      138.38     20.97 o 
  -8   5  22       11.13       12.58     11.53 o 
  -7   5  22        1.76       13.63      9.43 o 
  -6   5  22       12.78       -6.29     10.48 o 
  -5   5  22       36.01       54.51     14.68 o 
  -4   5  22       48.29       62.41      9.07 o 
  -3   5  22      143.47      137.69     16.77 o 
  -2   5  22      233.16      294.57     24.11 o 
  -1   5  22        7.89        7.34      9.43 o 
   0   5  22        7.38       31.45     10.48 o 
   1   5  22       41.99       60.80     13.63 o 
   2   5  22       59.59       82.82     15.72 o 
   3   5  22       29.08       37.74     11.53 o 
   4   5  22        8.30        4.29     22.01 o 
   5   5  22        4.74        5.77      6.67 o 
   6   5  22       19.22        5.02      7.01 o 
   7   5  22       22.41        7.86      6.67 o 
   8   5  22        6.00        1.27      7.01 o 
   9   5  22        0.61       -2.29     10.48 o 
  -9   6  22       11.75       64.99     17.82 o 
  -8   6  22        4.95       -3.14     10.48 o 
  -7   6  22       37.06       35.64     13.63 o 
  -6   6  22        0.38       16.77     11.53 o 
  -5   6  22       65.72      119.51     18.87 o 
  -4   6  22       14.99       24.12     15.72 o 
  -3   6  22        2.21       21.71      7.55 o 
  -2   6  22      249.20      233.77     22.01 o 
  -1   6  22        6.01       19.92      9.43 o 
   0   6  22        0.29        0.00      8.39 o 
   1   6  22        0.21        2.10      8.39 o 
   2   6  22        0.44        8.39      8.39 o 
   3   6  22        1.43        5.24      9.43 o 
   4   6  22        0.66       15.72     11.53 o 
   5   6  22        3.80        6.71      7.30 o 
   6   6  22       70.04       70.49     11.12 o 
   7   6  22       12.24       16.02      7.76 o 
   8   6  22       16.67       36.69      9.64 o 
  -8   7  22       98.88      138.38     22.01 o 
  -7   7  22        5.99        8.39     11.53 o 
  -6   7  22       57.48       85.96     17.82 o 
  -5   7  22        4.57       27.26     13.63 o 
  -4   7  22      223.91      320.66     19.10 o 
  -3   7  22        6.17        5.55      6.01 o 
  -2   7  22      175.91      204.90     16.57 o 
  -1   7  22       35.59       80.72     15.72 o 
   0   7  22       95.48      114.27     17.82 o 
   1   7  22        6.96       32.50     13.63 o 
   2   7  22       74.29       66.04     15.72 o 
   3   7  22        3.12       13.63     10.48 o 
   4   7  22       19.57       24.11     11.53 o 
   5   7  22        1.06        9.43     11.53 o 
   6   7  22       42.46       25.16     12.58 o 
   7   7  22       10.73        9.71      7.01 o 
  -6   8  22        5.07       11.53     11.53 o 
  -5   8  22        2.27        2.10     10.48 o 
  -4   8  22       51.58       61.85     16.77 o 
  -3   8  22        8.63        0.12      6.55 o 
  -2   8  22        0.12       -7.30      7.30 o 
  -1   8  22       12.94       17.52      9.43 o 
   0   8  22        3.84       11.53     10.48 o 
   1   8  22       12.62       14.68      9.43 o 
   2   8  22        4.54       18.87     10.48 o 
   3   8  22       31.35       33.55     13.63 o 
   4   8  22       14.65       26.21     12.58 o 
   5   8  22        0.03        9.43     11.53 o 
  -4   9  22       54.24      116.36     19.92 o 
  -3   9  22        5.69       18.87     11.01 o 
  -2   9  22       21.11       62.74     10.58 o 
  -1   9  22       76.09       93.39     14.15 o 
   0   9  22       32.27       51.22     13.10 o 
   1   9  22       47.91       59.75     16.77 o 
   2   9  22        0.05        7.34     10.48 o 
   3   9  22        0.15        6.29     10.48 o 
 -10   1  23       80.99       39.35      9.24 o 
  -9   1  23       13.10       47.70     10.30 o 
  -8   1  23        8.99        8.51      6.27 o 
  -7   1  23        0.69        8.91      6.67 o 
  -6   1  23       11.66        1.57      5.93 o 
  -5   1  23       16.87       13.06      3.88 o 
  -4   1  23        9.85       -1.29      5.63 o 
  -3   1  23        0.21       -1.05      6.29 o 
  -2   1  23       66.04       82.10     16.25 o 
  -1   1  23      126.93      136.84     17.30 o 
   0   1  23        1.10       -6.67      6.67 o 
   1   1  23        1.74       -0.21      5.52 o 
   2   1  23        0.62       10.62      5.52 o 
   3   1  23       38.44       36.31      8.50 o 
   4   1  23       27.33       29.44      8.50 o 
   5   1  23        1.87       45.95     15.72 o 
   6   1  23      125.43      172.16     15.92 o 
   7   1  23        9.59       22.97      8.50 o 
   8   1  23       28.72       37.13     18.35 o 
   9   1  23       21.68       40.80     11.01 o 
  10   1  23        6.65       16.98      9.24 o 
 -10   2  23       16.59        6.29     10.48 o 
  -9   2  23        7.23       -1.28      7.34 o 
  -8   2  23       16.58       28.84     16.77 o 
  -7   2  23       34.94       19.75      7.01 o 
  -6   2  23        0.26       -3.14      5.93 o 
  -5   2  23       11.89       17.65      5.38 o 
  -4   2  23       14.58       10.83      6.09 o 
  -3   2  23      119.11      115.92     11.12 o 
  -2   2  23      126.27      100.97      9.99 o 
  -1   2  23        5.92        6.29      5.19 o 
   0   2  23      178.12      191.94     14.44 o 
   1   2  23       92.67       82.94     10.38 o 
   2   2  23      131.55      111.09     13.63 o 
   3   2  23      149.60      145.51     13.34 o 
   4   2  23        2.73       -2.15      6.78 o 
   5   2  23        1.70       -4.19      5.93 o 
   6   2  23       65.43       65.92     11.04 o 
   7   2  23        2.83        0.91     15.20 o 
   8   2  23       55.18       71.51     12.06 o 
   9   2  23       33.07       49.61      9.99 o 
 -10   3  23       54.77       76.53     16.77 o 
  -9   3  23        1.09      -12.58     12.58 o 
  -8   3  23      195.52      221.19     25.16 o 
  -7   3  23        6.90       19.92     10.48 o 
  -6   3  23        7.05       20.87      8.91 o 
  -5   3  23        2.57       -3.74      5.16 o 
  -4   3  23       33.86       55.26      7.63 o 
  -3   3  23      312.09      300.76     16.67 o 
  -2   3  23       23.09       12.06      5.93 o 
  -1   3  23      295.00      276.71     16.67 o 
   0   3  23        0.16        0.00      5.19 o 
   1   3  23      269.80      219.50     15.57 o 
   2   3  23       28.05       28.70      7.01 o 
   3   3  23        2.55       -0.84      5.52 o 
   4   3  23      224.54      205.00     20.44 o 
   5   3  23       94.72       93.60     13.63 o 
   6   3  23        0.72        1.05      9.43 o 
   7   3  23       20.27       13.26     20.44 o 
   8   3  23       25.41       29.12      8.50 o 
   9   3  23       46.62       58.15     10.73 o 
 -10   4  23       21.70       24.11     13.63 o 
  -9   4  23       68.01       54.51     15.72 o 
  -8   4  23       13.77       10.48     10.48 o 
  -7   4  23        0.35      -12.58     12.58 o 
  -6   4  23      211.46      197.08     23.06 o 
  -5   4  23       60.91       23.66      7.55 o 
  -4   4  23      337.78      322.18     18.94 o 
  -3   4  23        0.06       -1.05      5.19 o 
  -2   4  23       50.56       50.27      8.50 o 
  -1   4  23        6.35        7.21      6.81 o 
   0   4  23      255.20      220.75     16.31 o 
   1   4  23        0.52       -7.41      7.41 o 
   2   4  23        0.68       -1.44      5.79 o 
   3   4  23       14.93       11.37     13.10 o 
   4   4  23       24.79       15.35      6.29 o 
   5   4  23        5.63      -11.53     11.53 o 
   6   4  23       87.06       75.59     29.35 o 
   7   4  23       18.92        8.91     13.10 o 
   8   4  23        0.48       -5.54      8.91 o 
   9   4  23       29.89       23.69      7.30 o 
  -9   5  23       28.17       56.61     17.82 o 
  -8   5  23        0.08       17.82     10.48 o 
  -7   5  23        7.40      -10.48     10.48 o 
  -6   5  23       32.39       26.21     11.53 o 
  -5   5  23        1.80       22.01     12.58 o 
  -4   5  23       50.21       49.07      8.53 o 
  -3   5  23      278.85      288.62     18.06 o 
  -2   5  23       19.84       20.97      9.43 o 
  -1   5  23      388.23      344.89     26.21 o 
   0   5  23        1.58      -10.48     10.48 o 
   1   5  23      323.39      284.09     25.16 o 
   2   5  23       30.57       49.27     12.58 o 
   3   5  23      265.46      281.40     18.89 o 
   4   5  23        5.66       -7.01      7.01 o 
   5   5  23       75.11       78.52     11.86 o 
   6   5  23       79.39       89.55     12.60 o 
   7   5  23       41.68       48.22      9.99 o 
   8   5  23        3.35        6.24      7.76 o 
  -8   6  23        0.04        1.05     10.48 o 
  -7   6  23       92.65      123.70     20.97 o 
  -6   6  23        8.68       16.77     11.53 o 
  -5   6  23       16.38       32.50     13.63 o 
  -4   6  23       68.29       76.47     10.58 o 
  -3   6  23       70.79      153.16     22.54 o 
  -2   6  23       10.66       30.40     11.53 o 
  -1   6  23        7.70        3.14      8.39 o 
   0   6  23       19.56       11.53      8.39 o 
   1   6  23       94.19       42.98     12.58 o 
   2   6  23       42.45       58.70     13.63 o 
   3   6  23       10.05       10.48     10.48 o 
   4   6  23       33.53       22.01     12.58 o 
   5   6  23       43.05       21.25      8.05 o 
   6   6  23       56.87       55.02     11.12 o 
   7   6  23      157.07      144.19     15.57 o 
  -7   7  23        7.76       16.77     13.63 o 
  -6   7  23        8.10       12.58     11.53 o 
  -5   7  23       25.99       34.59     12.58 o 
  -4   7  23       11.15       20.97     11.53 o 
  -3   7  23       78.57      120.61     33.02 o 
  -2   7  23       53.64       45.74      9.64 o 
  -1   7  23      226.02      234.82     24.11 o 
   0   7  23        0.19        6.29      9.43 o 
   1   7  23      210.28      184.50     22.01 o 
   2   7  23        0.14        3.14      8.39 o 
   3   7  23      106.65       96.44     17.82 o 
   4   7  23        0.01       10.48     10.48 o 
   5   7  23        9.38       -7.34     10.48 o 
   6   7  23        4.79        5.99      7.76 o 
  -5   8  23       20.26        4.19     10.48 o 
  -4   8  23       26.02       35.64     13.63 o 
  -3   8  23       15.23        8.18      7.30 o 
  -2   8  23        4.33       20.20      8.05 o 
  -1   8  23      195.18      213.54     17.31 o 
   0   8  23        0.01       18.87     11.53 o 
   1   8  23       10.63       18.87     11.53 o 
   2   8  23       24.37       33.55     14.68 o 
   3   8  23        5.16        6.29     10.48 o 
   4   8  23       29.93       44.03     14.68 o 
  -3   9  23        0.22        8.86      8.05 o 
  -2   9  23        6.54       23.47     14.15 o 
  -1   9  23       37.83       63.54     14.68 o 
   0   9  23       12.60       10.21     26.21 o 
   1   9  23       22.12       32.50     13.63 o 
   2   9  23       43.23       32.50     13.63 o 
 -10   0  24        2.28        5.24      9.43 o 
  -9   0  24       25.88       94.35     17.82 o 
  -8   0  24       25.89       13.63     10.48 o 
  -7   0  24        1.50        4.19      9.43 o 
  -6   0  24       12.40        1.05      8.39 o 
  -5   0  24        3.49       -2.10      5.19 o 
  -4   0  24        2.42        5.24      6.29 o 
  -3   0  24      203.50      182.40     18.87 o 
  -2   0  24        2.12       -9.43      9.43 o 
  -1   0  24       46.26       41.93      9.43 o 
   0   0  24      161.12      114.27     15.72 o 
   1   0  24      126.82      127.89     16.77 o 
   2   0  24       90.54       77.57     14.68 o 
   3   0  24       25.17       17.82     10.48 o 
   4   0  24      559.60      717.04     40.88 o 
   5   0  24      970.84     1077.66     50.32 o 
   6   0  24      107.52       83.86     16.77 o 
   7   0  24     1157.87     1137.41     53.46 o 
   8   0  24       13.83       34.59     13.63 o 
   9   0  24      167.53      167.73     23.06 o 
 -10   1  24        7.13       11.53      8.15 o 
  -9   1  24       41.94       62.32     11.33 o 
  -8   1  24        8.93       17.72     13.63 o 
  -7   1  24       44.44       53.79      9.55 o 
  -6   1  24        7.23        4.38      6.27 o 
  -5   1  24       84.14       75.11      7.82 o 
  -4   1  24        1.72        8.67      4.61 o 
  -3   1  24      100.13       87.41      9.24 o 
  -2   1  24       98.70      110.64     11.04 o 
  -1   1  24       36.09       34.77      7.30 o 
   0   1  24        0.13       -6.27      6.27 o 
   1   1  24       39.66       29.04      6.55 o 
   2   1  24        1.12        7.86      5.93 o 
   3   1  24      369.03      388.22     21.50 o 
   4   1  24       82.97      108.63     13.28 o 
   5   1  24      193.25      238.65     17.74 o 
   6   1  24       25.50       54.69     11.04 o 
   7   1  24      261.75      279.99     20.01 o 
   8   1  24        2.21       22.98      9.55 o 
   9   1  24      121.71      123.11     14.44 o 
 -10   2  24       10.78      -10.48     11.53 o 
  -9   2  24      103.88       49.27     13.63 o 
  -8   2  24       57.56       61.45     22.54 o 
  -7   2  24        3.31       -4.93      6.27 o 
  -6   2  24       53.35       20.07      7.76 o 
  -5   2  24      102.11       82.62      8.58 o 
  -4   2  24        0.07       -0.16      4.73 o 
  -3   2  24      577.29      584.64     23.34 o 
  -2   2  24        8.73       18.87      9.43 o 
  -1   2  24      144.33      159.63     19.92 o 
   0   2  24       84.80       53.99      8.90 o 
   1   2  24      135.29      147.90     13.70 o 
   2   2  24      220.83      239.28     17.30 o 
   3   2  24        2.23       -4.19      5.93 o 
   4   2  24        9.75        4.66     20.44 o 
   5   2  24        0.08       -6.55      6.55 o 
   6   2  24      143.71      144.12     14.77 o 
   7   2  24        0.03       15.86     11.01 o 
   8   2  24       34.97       67.37     25.16 o 
   9   2  24       41.94       40.05     13.10 o 
  -9   3  24        2.34      -12.58     12.58 o 
  -8   3  24       47.77       60.80     16.77 o 
  -7   3  24       22.66       15.72     10.48 o 
  -6   3  24        7.94       11.01      6.81 o 
  -5   3  24       26.49       35.68      7.67 o 
  -4   3  24       84.55       81.12      6.90 o 
  -3   3  24        0.63       -6.27      6.27 o 
  -2   3  24       10.33        0.00      5.19 o 
  -1   3  24        9.17        1.54      5.52 o 
   0   3  24        1.91       -5.36      6.81 o 
   1   3  24       29.56       42.75     13.10 o 
   2   3  24       25.57       24.76     10.48 o 
   3   3  24      124.45       92.17     11.47 o 
   4   3  24       26.53       40.30      8.50 o 
   5   3  24       12.81       11.72      6.27 o 
   6   3  24       42.64       39.16      8.15 o 
   7   3  24       24.41       13.79      7.30 o 
   8   3  24        4.61       14.53      8.39 o 
  -9   4  24        0.66       20.97     12.58 o 
  -8   4  24        0.43       -7.34     11.53 o 
  -7   4  24        0.05       -7.34     11.53 o 
  -6   4  24        1.05       17.82     12.58 o 
  -5   4  24        4.58        4.56      6.29 o 
  -4   4  24      124.83      204.26     12.30 o 
  -3   4  24       13.38       11.67      5.52 o 
  -2   4  24        7.33       -3.67      5.93 o 
  -1   4  24        7.54       11.53      5.93 o 
   0   4  24       74.62       95.71     14.68 o 
   1   4  24       11.92       11.18      7.86 o 
   2   4  24       32.87        9.96     16.25 o 
   3   4  24       32.08       24.51      7.76 o 
   4   4  24        0.36       -4.79     10.48 o 
   5   4  24        8.41        2.48      7.01 o 
   6   4  24       25.33       10.04      7.01 o 
   7   4  24       31.38       33.06     10.48 o 
   8   4  24        4.38      -11.53     11.53 o 
  -8   5  24       29.56       27.26     13.63 o 
  -7   5  24        0.17       12.58     12.58 o 
  -6   5  24       99.24      124.75     20.97 o 
  -5   5  24       15.71       33.55     15.72 o 
  -4   5  24      284.14      274.05     17.61 o 
  -3   5  24       27.42       24.84     11.53 o 
  -2   5  24        0.09       -6.29     10.48 o 
  -1   5  24        1.17       -7.34      7.34 o 
   0   5  24       59.21       47.17     11.53 o 
   1   5  24       55.11       32.60     11.53 o 
   2   5  24      152.89      145.47     14.44 o 
   3   5  24       31.68       38.11     10.48 o 
   4   5  24       34.26       48.73      9.96 o 
   5   5  24        1.45       10.67     15.20 o 
   6   5  24      140.45      179.49     16.67 o 
   7   5  24        0.42       -8.50      8.50 o 
  -7   6  24       18.22       47.17     16.77 o 
  -6   6  24       67.60       54.51     15.72 o 
  -5   6  24        0.81        2.10     10.48 o 
  -4   6  24       29.47       13.63     10.48 o 
  -3   6  24        6.36       16.56      7.30 o 
  -2   6  24      210.59      164.58     19.92 o 
  -1   6  24        0.36       13.63     10.48 o 
   0   6  24       60.64       52.42     12.58 o 
   1   6  24        0.57      -10.48     10.48 o 
   2   6  24       16.70       33.55     13.63 o 
   3   6  24       22.60       25.16     12.58 o 
   4   6  24        4.70       -4.04      7.30 o 
   5   6  24        4.75        2.10      7.41 o 
   6   6  24        1.18        5.19      7.76 o 
  -6   7  24       26.77        7.34     10.48 o 
  -5   7  24        1.75        3.14     10.48 o 
  -4   7  24        3.44      -10.48     10.48 o 
  -3   7  24       23.81        2.99     14.15 o 
  -2   7  24      141.56      136.62     14.44 o 
  -1   7  24       31.33       37.74     13.63 o 
   0   7  24      203.26      256.83     26.21 o 
   1   7  24        2.45       -8.39      8.39 o 
   2   7  24        3.67       -4.19      9.43 o 
   3   7  24        4.47        7.34     10.48 o 
   4   7  24       79.42       64.99     16.77 o 
   5   7  24        1.94       -3.60     13.63 o 
  -4   8  24       33.86       23.06     13.63 o 
  -3   8  24       12.23       29.35      8.72 o 
  -2   8  24        2.95       12.20      7.76 o 
  -1   8  24        4.77       20.97     12.58 o 
   0   8  24       59.19       29.35     13.63 o 
   1   8  24        1.39       38.79     14.68 o 
   2   8  24       46.98       98.54     17.82 o 
   3   8  24        1.60        7.34     10.48 o 
  -9   1  25       13.51        8.19      7.76 o 
  -8   1  25       28.27       37.16      9.96 o 
  -7   1  25        4.66        2.62      5.93 o 
  -6   1  25      150.96      200.82     16.31 o 
  -5   1  25        9.94        8.91      6.67 o 
  -4   1  25       30.30       62.38      8.90 o 
  -3   1  25        2.31       11.53      7.01 o 
  -2   1  25      157.86      217.55     15.57 o 
  -1   1  25       25.97       56.52      9.24 o 
   0   1  25      109.35      129.44     12.96 o 
   1   1  25       69.09      120.37     21.49 o 
   2   1  25       66.55       97.70     12.06 o 
   3   1  25       27.15       34.07      8.80 o 
   4   1  25       49.34       60.89     10.73 o 
   5   1  25        3.52       42.97     18.87 o 
   6   1  25        0.01       13.50      9.24 o 
   7   1  25        0.84       22.60     12.58 o 
   8   1  25        3.70       21.01      8.80 o 
  -9   2  25        1.76       12.58     11.53 o 
  -8   2  25        8.40       13.43      7.76 o 
  -7   2  25       48.12       28.47     23.06 o 
  -6   2  25       51.04       71.56     10.83 o 
  -5   2  25      216.16      236.92     13.46 o 
  -4   2  25       12.74       24.68      5.55 o 
  -3   2  25       80.13      116.38     12.21 o 
  -2   2  25       21.05       40.46      7.76 o 
  -1   2  25       78.02       96.56     13.63 o 
   0   2  25        0.29        0.37      6.27 o 
   1   2  25        0.01       15.72      9.43 o 
   2   2  25      236.74      287.37     18.53 o 
   3   2  25        1.39        2.96      6.27 o 
   4   2  25       39.32       32.36      8.15 o 
   5   2  25        7.24        9.27     13.10 o 
   6   2  25      220.95      247.50     20.97 o 
   7   2  25       20.99       41.34      9.99 o 
   8   2  25       68.73       92.39     13.58 o 
  -9   3  25        6.18        8.39     10.48 o 
  -8   3  25        2.38       15.72     10.48 o 
  -7   3  25        0.13       -4.19      9.43 o 
  -6   3  25       95.01       90.15     18.87 o 
  -5   3  25      160.23       88.20      8.58 o 
  -4   3  25       71.23       43.69      5.75 o 
  -3   3  25        1.76       -7.86      7.86 o 
  -2   3  25        4.52       -6.67      6.67 o 
  -1   3  25        2.41       -2.10     14.15 o 
   0   3  25       20.88       17.08      6.27 o 
   1   3  25       95.67      102.53     11.86 o 
   2   3  25      106.72      106.02     12.21 o 
   3   3  25        2.49        2.65      8.39 o 
   4   3  25       22.39       27.26      7.41 o 
   5   3  25        5.53        3.14      6.67 o 
   6   3  25        4.17       -6.29      8.15 o 
   7   3  25        1.49       -0.55      7.76 o 
   8   3  25       12.84       14.96      8.39 o 
  -8   4  25        8.23        7.34     11.53 o 
  -7   4  25       43.26       47.17     13.63 o 
  -6   4  25       23.69       19.92     10.48 o 
  -5   4  25       38.59       35.73      9.07 o 
  -4   4  25       57.87       72.42      8.24 o 
  -3   4  25       73.47       89.02     10.73 o 
  -2   4  25       28.92       30.66      6.55 o 
  -1   4  25        3.31       -6.55      6.55 o 
   0   4  25       18.29       23.64      7.30 o 
   1   4  25        4.70       20.52      7.76 o 
   2   4  25        0.82        8.55      8.91 o 
   3   4  25        6.61        7.95      7.01 o 
   4   4  25        3.60        7.34      7.41 o 
   5   4  25        2.81        8.18      6.98 o 
   6   4  25        1.94        7.28      7.01 o 
   7   4  25       11.31       13.63      8.15 o 
  -7   5  25       29.85        6.29     11.53 o 
  -6   5  25        3.87        4.19     10.48 o 
  -5   5  25       48.46       45.70     13.10 o 
  -4   5  25       16.40       18.69      8.80 o 
  -3   5  25       30.68       14.51      7.94 o 
  -2   5  25        0.72        9.59     14.15 o 
  -1   5  25       79.61       88.93     12.08 o 
   0   5  25       23.26       41.92     20.97 o 
   1   5  25        4.26        8.39      7.01 o 
   2   5  25       58.18       85.25     15.20 o 
   3   5  25      106.53      104.23     13.70 o 
   4   5  25       16.80       41.57     10.30 o 
   5   5  25       37.29       47.55     11.12 o 
   6   5  25       10.36       22.94      9.24 o 
  -6   6  25        7.20       12.58     11.53 o 
  -5   6  25       19.42       26.21     12.58 o 
  -4   6  25        8.44       12.58     10.48 o 
  -3   6  25       53.80       50.57      9.24 o 
  -2   6  25        6.74       17.82     10.48 o 
  -1   6  25       59.98       38.79     11.53 o 
   0   6  25       18.62        8.39      8.39 o 
   1   6  25      110.26       92.25     16.77 o 
   2   6  25       16.10       16.17      7.01 o 
   3   6  25       27.32       19.37      7.76 o 
   4   6  25       22.42       19.37      7.76 o 
   5   6  25       91.10       71.53     11.79 o 
  -5   7  25        0.10        0.00     10.48 o 
  -4   7  25       26.08       25.16     12.58 o 
  -3   7  25        0.22        3.24      8.39 o 
  -2   7  25       40.36       62.62     11.04 o 
  -1   7  25        9.02       16.77     11.53 o 
   0   7  25        1.07       23.06     13.63 o 
   1   7  25       76.03       50.32     14.68 o 
   2   7  25        2.36       29.35     12.58 o 
   3   7  25       12.46       15.72     12.58 o 
   4   7  25       13.81       19.67      9.24 o 
  -2   8  25       17.19        4.38     15.20 o 
  -1   8  25       26.47       80.76     35.12 o 
   0   8  25       51.42       42.98     15.72 o 
   1   8  25        2.62       29.35     14.68 o 
  -9   0  26       50.99       36.69     13.63 o 
  -8   0  26        0.04        4.19     10.48 o 
  -7   0  26       74.01       25.16     10.48 o 
  -6   0  26       66.24       81.77     15.72 o 
  -5   0  26       31.60       17.82     10.48 o 
  -4   0  26       47.65       42.62      8.53 o 
  -3   0  26      184.98      107.98     17.82 o 
  -2   0  26       10.80       13.63      8.39 o 
  -1   0  26      742.85      751.63     39.84 o 
   0   0  26       33.66       50.32     13.63 o 
   1   0  26      156.16      169.83     20.97 o 
   2   0  26        5.59       15.72     10.48 o 
   3   0  26       18.84       19.92     11.53 o 
   4   0  26      198.46      227.48     25.16 o 
   5   0  26      153.02      154.10     22.01 o 
   6   0  26       51.72      102.73     18.87 o 
   7   0  26       59.11       59.75     15.72 o 
   8   0  26        0.18       -8.39     10.48 o 
  -9   1  26       35.53       33.32      9.24 o 
  -8   1  26        0.91       13.44     12.58 o 
  -7   1  26       47.36       64.58     11.12 o 
  -6   1  26        1.07       24.11      8.90 o 
  -5   1  26        5.36        1.63      6.55 o 
  -4   1  26       16.15       21.02      6.41 o 
  -3   1  26      227.43      240.07     16.31 o 
  -2   1  26        2.69       23.06      8.50 o 
  -1   1  26      314.92      336.52     19.27 o 
   0   1  26        3.18       23.26      7.76 o 
   1   1  26       45.21       55.50      9.99 o 
   2   1  26       28.80       45.80     12.58 o 
   3   1  26      180.22      190.27     16.31 o 
   4   1  26       19.11       33.47      9.55 o 
   5   1  26       18.48       27.40     15.20 o 
   6   1  26      190.96      167.73     16.31 o 
   7   1  26       14.66       13.89      9.43 o 
   8   1  26        2.07        3.14      7.30 o 
  -8   2  26        0.54      -10.48     10.48 o 
  -7   2  26       28.58       74.25     11.33 o 
  -6   2  26        3.09       -3.76      7.34 o 
  -5   2  26       19.91       49.27     10.38 o 
  -4   2  26        0.36       18.88      5.14 o 
  -3   2  26        1.43        3.56      5.52 o 
  -2   2  26       46.41       76.39      9.99 o 
  -1   2  26      212.28      283.89     20.97 o 
   0   2  26       78.20       70.50     11.53 o 
   1   2  26       15.51       19.29      7.30 o 
   2   2  26       37.39       30.88      8.05 o 
   3   2  26        9.21        9.55      8.39 o 
   4   2  26        2.57       -8.50      8.50 o 
   5   2  26       70.62       66.58     10.73 o 
   6   2  26       19.90       49.04     10.73 o 
   7   2  26       38.71       41.56      9.99 o 
  -8   3  26       12.47      -10.48     11.53 o 
  -7   3  26        0.05        5.24     11.53 o 
  -6   3  26       88.46       57.66     16.77 o 
  -5   3  26        0.40       30.40     15.72 o 
  -4   3  26       19.86       15.32      4.40 o 
  -3   3  26       22.32       27.73      7.30 o 
  -2   3  26        6.20       -1.63      8.91 o 
  -1   3  26       78.58       65.16      9.55 o 
   0   3  26       19.09        2.40      6.01 o 
   1   3  26       25.85       30.86      8.50 o 
   2   3  26       15.98       18.87     11.53 o 
   3   3  26       30.81       23.66      7.55 o 
   4   3  26       16.13        5.77      6.67 o 
   5   3  26        0.11        2.10      6.67 o 
   6   3  26       42.67       30.92      9.64 o 
   7   3  26       26.47       23.59      8.90 o 
  -7   4  26        6.06       11.53     13.63 o 
  -6   4  26       42.71       57.66     15.72 o 
  -5   4  26      330.57      406.23     22.84 o 
  -4   4  26        1.05       21.09     12.06 o 
  -3   4  26        7.17       44.30      9.24 o 
  -2   4  26       28.56       17.75     16.77 o 
  -1   4  26        4.79       12.76      6.27 o 
   0   4  26        0.06        5.66     16.77 o 
   1   4  26        3.35       18.57      7.76 o 
   2   4  26      100.66       99.93     12.58 o 
   3   4  26       15.80        9.82      6.78 o 
   4   4  26       35.31       28.01      9.24 o 
   5   4  26        0.03        6.74      7.76 o 
   6   4  26       57.63       57.09     11.12 o 
  -7   5  26       46.44       80.72     19.92 o 
  -6   5  26       76.67      105.88     19.92 o 
  -5   5  26       83.34       64.54     11.58 o 
  -4   5  26       22.50       45.89      9.55 o 
  -3   5  26        0.02        3.14      5.16 o 
  -2   5  26        2.20        2.49      5.79 o 
  -1   5  26       22.25       15.83     12.58 o 
   0   5  26        2.46        2.10      6.27 o 
   1   5  26       28.58       31.84      8.50 o 
   2   5  26       12.59       29.72      8.50 o 
   3   5  26       17.85       18.71      7.30 o 
   4   5  26       37.57       29.08      8.50 o 
   5   5  26        6.26       17.26      9.55 o 
   6   5  26        4.83       14.59     14.15 o 
  -5   6  26        0.01      -10.48     13.63 o 
  -4   6  26       10.52       -4.19     10.48 o 
  -3   6  26        0.06        1.51      5.79 o 
  -2   6  26        3.22        4.19      8.39 o 
  -1   6  26        3.73       13.63      8.39 o 
   0   6  26       20.46        3.14      8.39 o 
   1   6  26        0.37       -6.14      8.39 o 
   2   6  26        1.14       -2.15      9.96 o 
   3   6  26        4.68        2.03      7.86 o 
   4   6  26        9.92       28.68      9.24 o 
  -3   7  26        0.18        6.54      9.96 o 
  -2   7  26       26.72       51.46     10.58 o 
  -1   7  26       41.85       39.84     14.68 o 
   0   7  26      172.51      210.71     25.16 o 
   1   7  26       29.65       20.97     11.53 o 
   2   7  26        0.26       22.01     12.58 o 
  -8   1  27       85.63      122.28     23.06 o 
  -7   1  27        0.77       -1.05      7.41 o 
  -6   1  27       21.33       34.59      9.64 o 
  -5   1  27       14.55        6.23     11.01 o 
  -4   1  27      143.03      146.18      9.68 o 
  -3   1  27      158.83      114.26     11.47 o 
  -2   1  27       94.09      132.59     12.96 o 
  -1   1  27       47.72       31.45      8.90 o 
   0   1  27       54.35       50.03      9.55 o 
   1   1  27        5.65        1.57      5.93 o 
   2   1  27       23.26       38.60      9.24 o 
   3   1  27        4.13       25.16      8.90 o 
   4   1  27       60.25       69.39     20.97 o 
   5   1  27        4.44       17.50     10.48 o 
   6   1  27       18.89       20.44      8.90 o 
   7   1  27       32.74       35.43      9.24 o 
  -8   2  27        0.84      -12.58     12.58 o 
  -7   2  27       11.41       15.63      8.05 o 
  -6   2  27       41.97       33.47      9.30 o 
  -5   2  27        0.44        6.51      6.78 o 
  -4   2  27      130.92      123.42      8.85 o 
  -3   2  27       22.23        0.52      5.19 o 
  -2   2  27        6.31        3.14      5.93 o 
  -1   2  27        0.08       -0.12      6.81 o 
   0   2  27       84.38       70.95     10.38 o 
   1   2  27       10.04       12.58      6.67 o 
   2   2  27        6.93       -1.05      7.34 o 
   3   2  27        0.45       -0.52      6.67 o 
   4   2  27        4.10        2.21      6.55 o 
   5   2  27        2.67        4.19     11.01 o 
   6   2  27        2.94        4.48      8.39 o 
  -7   3  27       10.64       22.01     13.63 o 
  -6   3  27       46.79       29.35     13.63 o 
  -5   3  27      113.09       61.85     16.77 o 
  -4   3  27       29.59       32.60      7.13 o 
  -3   3  27       57.71       19.03      7.01 o 
  -2   3  27      135.66      134.40     12.96 o 
  -1   3  27       64.09       27.52      7.30 o 
   0   3  27       88.39       93.20     11.47 o 
   1   3  27       16.65       36.93      9.55 o 
   2   3  27      341.71      411.20     23.69 o 
   3   3  27       13.07       12.43      7.76 o 
   4   3  27       68.99       75.75     12.21 o 
   5   3  27       13.38       31.20      9.24 o 
   6   3  27       44.51       65.53     17.82 o 
  -6   4  27       50.14       38.79     15.72 o 
  -5   4  27       28.93       64.99     16.77 o 
  -4   4  27        9.70       15.95      8.50 o 
  -3   4  27       10.36       23.32      7.00 o 
  -2   4  27        5.70        7.65      6.27 o 
  -1   4  27        2.08       -1.49      7.01 o 
   0   4  27        0.70       -3.58      6.27 o 
   1   4  27       46.19       34.09      8.50 o 
   2   4  27        2.66       -1.43      6.78 o 
   3   4  27       19.15       11.53     11.01 o 
   4   4  27       17.68        9.53     18.87 o 
   5   4  27       19.41       20.05      8.50 o 
  -5   5  27       19.67       34.59     15.72 o 
  -4   5  27        9.54        8.39      6.98 o 
  -3   5  27       49.72       59.83      9.12 o 
  -2   5  27       13.35        3.56      5.52 o 
  -1   5  27       12.26       28.03      8.50 o 
   0   5  27        3.99       -8.05      8.05 o 
   1   5  27        2.81       -8.05      8.05 o 
   2   5  27       11.46        3.67      7.41 o 
   3   5  27        3.62        2.70      8.39 o 
   4   5  27        0.00        8.28      7.01 o 
  -4   6  27       51.79       43.53     12.06 o 
  -3   6  27       17.97       17.45      7.25 o 
  -2   6  27       19.52       40.85      7.97 o 
  -1   6  27       96.90       83.71     12.08 o 
   0   6  27        0.01       10.18      7.55 o 
   1   6  27       10.75        6.84     11.53 o 
   2   6  27        5.23        3.65     25.68 o 
   3   6  27        8.04       16.87      8.05 o 
  -7   0  28        5.20       16.77     11.53 o 
  -6   0  28        3.19      -10.48     10.48 o 
  -5   0  28      126.54      168.78     20.97 o 
  -4   0  28        4.46       25.31      7.76 o 
  -3   0  28      430.58      473.83     33.55 o 
  -2   0  28        1.80       20.97     11.53 o 
  -1   0  28       53.15       91.20     17.82 o 
   0   0  28        8.28       -7.34     10.48 o 
   1   0  28      164.69      222.24     24.11 o 
   2   0  28      175.99      137.33     20.97 o 
   3   0  28        5.57       24.11     12.58 o 
   4   0  28       35.08       53.46     14.68 o 
   5   0  28       42.49       97.49     18.87 o 
   6   0  28        1.50       -1.05      9.43 o 
  -7   1  28       11.27        5.24      7.41 o 
  -6   1  28       12.75       20.56     15.20 o 
  -5   1  28       11.60       16.57      7.76 o 
  -4   1  28       52.14       56.03      8.66 o 
  -3   1  28        5.21        5.44      5.79 o 
  -2   1  28       25.46       31.45      8.05 o 
  -1   1  28       63.53       80.02     11.47 o 
   0   1  28       18.87       27.26      8.15 o 
   1   1  28       55.77       59.23     10.38 o 
   2   1  28       17.68       17.60      7.01 o 
   3   1  28       10.03       18.87      8.15 o 
   4   1  28       30.43       39.31     10.38 o 
   5   1  28        0.04       10.20      7.76 o 
   6   1  28        2.11       11.83      7.76 o 
  -7   2  28        5.32       -2.10     10.48 o 
  -6   2  28        2.43       20.97      8.15 o 
  -5   2  28        9.68       18.32      6.81 o 
  -4   2  28       30.25       58.11      8.48 o 
  -3   2  28        1.12       -6.04     13.10 o 
  -2   2  28       11.63       -5.46     15.20 o 
  -1   2  28       16.00        2.21      6.55 o 
   0   2  28        2.36        5.13      6.55 o 
   1   2  28       28.66       13.08      7.76 o 
   2   2  28        0.41        1.14     16.25 o 
   3   2  28       38.62       50.95     10.73 o 
   4   2  28        0.36       24.72      8.80 o 
   5   2  28       24.71       33.44     16.77 o 
  -6   3  28       70.52      100.64     22.01 o 
  -5   3  28        1.16       14.68     12.58 o 
  -4   3  28      101.05      117.03     15.20 o 
  -3   3  28        3.94        0.42      5.52 o 
  -2   3  28       89.90      116.63     13.28 o 
  -1   3  28        0.59        3.45      6.27 o 
   0   3  28       17.10       43.11     12.58 o 
   1   3  28       36.18       42.98     10.38 o 
   2   3  28       77.08      111.38     14.15 o 
   3   3  28       12.99        4.62     12.06 o 
   4   3  28       47.05       52.35     10.73 o 
   5   3  28       11.39       12.20      9.96 o 
  -5   4  28        3.78       -3.14     10.48 o 
  -4   4  28       50.01       33.72      8.90 o 
  -3   4  28       42.12       42.88      7.82 o 
  -2   4  28        1.13       11.70      7.01 o 
  -1   4  28        1.32       -1.57      7.41 o 
   0   4  28       45.91       19.47     14.15 o 
   1   4  28        7.16        5.63      7.01 o 
   2   4  28       33.35       14.58      7.76 o 
   3   4  28        0.12        4.56      7.30 o 
   4   4  28        9.79       -0.50      7.01 o 
  -4   5  28       23.32       16.25     14.15 o 
  -3   5  28       18.87       17.94      8.39 o 
  -2   5  28       10.16        9.93      7.01 o 
  -1   5  28        5.64       -4.72      7.41 o 
   0   5  28        0.00        0.00     10.48 o 
   1   5  28        9.30       11.01      7.41 o 
   2   5  28       11.61       -7.98      8.31 o 
   3   5  28        9.93       -2.70      7.01 o 
  -1   6  28       29.54       22.56      9.07 o 
   0   6  28       56.19       47.61      9.99 o 
  -6   1  29        0.10        9.82      8.05 o 
  -5   1  29       28.08       24.15      9.99 o 
  -4   1  29        1.38       14.13      8.50 o 
  -3   1  29       10.14       17.30      8.91 o 
  -2   1  29       38.61       42.35      8.90 o 
  -1   1  29       19.27       23.27     15.72 o 
   0   1  29        0.25       -6.79      6.81 o 
   1   1  29        8.07       17.07      7.76 o 
   2   1  29       31.88       42.41      9.99 o 
   3   1  29        0.51       18.39     12.06 o 
   4   1  29       92.38       75.96     12.21 o 
   5   1  29        0.17       -8.05      8.05 o 
  -5   2  29        2.62       29.48      9.96 o 
  -4   2  29        2.11       11.43      6.13 o 
  -3   2  29       20.51       30.50      8.05 o 
  -2   2  29        1.47        9.90      6.55 o 
  -1   2  29        1.52        0.00      6.55 o 
   0   2  29        5.54       22.54      8.90 o 
   1   2  29       79.64       92.85     12.96 o 
   2   2  29        0.91       13.48      7.76 o 
   3   2  29       21.93        7.04      7.76 o 
   4   2  29        0.11       13.37      8.80 o 
  -5   3  29        5.78      -10.48     10.48 o 
  -4   3  29       30.54       91.09     12.54 o 
  -3   3  29       14.45       15.34      6.78 o 
  -2   3  29       52.97       92.43     12.21 o 
  -1   3  29        2.45        5.30      6.27 o 
   0   3  29       85.31      134.00     14.03 o 
   1   3  29       10.47       16.44      7.76 o 
   2   3  29       36.74       74.22     11.86 o 
   3   3  29        2.25       10.03      7.55 o 
   4   3  29       31.09       53.69     10.73 o 
  -4   4  29       12.65       -3.14      6.78 o 
  -3   4  29        6.84       -0.74      8.23 o 
  -2   4  29        0.10       -7.76      7.76 o 
  -1   4  29       19.82       18.35      7.30 o 
   0   4  29        3.64        0.05      7.30 o 
   1   4  29       12.95       31.66      9.24 o 
   2   4  29       10.32        9.43      7.41 o 
   3   4  29        3.63      -12.58     13.63 o 
  -1   5  29        0.01        4.63     11.53 o 
   0   5  29        1.53       -1.05      6.67 o 
  -4   0  30        5.04       25.16     12.58 o 
  -3   0  30       82.50       44.03     13.63 o 
  -2   0  30        0.67       18.87     10.48 o 
  -1   0  30        0.86        0.00      9.43 o 
   0   0  30        3.64       -9.43      9.43 o 
   1   0  30        1.92      -11.53     12.58 o 
   2   0  30       52.72       39.84     14.68 o 
   3   0  30      114.25      121.60     20.97 o 
  -4   1  30        0.02        5.69      7.76 o 
  -3   1  30        7.87        8.81     13.63 o 
  -2   1  30        0.00       26.08      8.80 o 
  -1   1  30       53.77       50.63     11.04 o 
   0   1  30       13.19       21.33      8.50 o 
   1   1  30        0.05        4.19      7.34 o 
   2   1  30        0.07        6.45      7.30 o 
   3   1  30       40.35       50.38     10.73 o 
  -4   2  30        0.72        4.44      7.76 o 
  -3   2  30        0.00       12.47      7.01 o 
  -2   2  30        6.34        7.34      7.41 o 
  -1   2  30        0.97        0.00      6.67 o 
   0   2  30        7.76       22.65     15.20 o 
   1   2  30        3.18       12.58     11.53 o 
   2   2  30       39.32       38.12     11.01 o 
   3   2  30       28.90       32.73     12.06 o 
  -3   3  30       19.77        5.98      6.27 o 
  -2   3  30        9.97       12.86      7.01 o 
  -1   3  30        0.39       12.03      7.01 o 
   0   3  30       19.29       20.12      7.76 o 
   1   3  30        0.71       -3.14     14.68 o 
   2   3  30        5.54       15.46      8.53 o 
  -2   1  31        3.08       24.64      9.64 o 
  -1   1  31       13.45       10.48     11.01 o 
   0   1  31       30.03       53.92     10.73 o 
                                                 
